# Supplementary material for: Investigating Metabolically Altered Pathways in Small Cell Lung Cancer: From RNA Sequencing Analysis to Seahorse-Based Functional Validation
Source: Methods Protoc. 2026 Mar 10;9(2):46. doi: 10.3390/mps9020046 (PMC13010649; doi:10.3390/mps9020046)
Supplement: Supplementary file 1 [file mps-09-00046-s001.zip]

Archive with 22 entries (19 files):
- Supplementary Information_EJT/
- Supplementary Information_EJT/.DS_Store
- Supplementary Information_EJT/Data S1.zip
- Supplementary Information_EJT/Data S2.zip
- Supplementary Information_EJT/Figure S1 Table S1-S3.pdf
- Supplementary Information_EJT/Figure S1.pdf
- Supplementary Information_EJT/Parameters Table S3.xlsx
- Supplementary Information_EJT/Statistical Table S1.xlsx
- Supplementary Information_EJT/Statistical Table S2.xlsx
- Supplementary Information_EJT/Supplement 1.pdf
- __MACOSX/
- __MACOSX/._Supplementary Information_EJT
- __MACOSX/Supplementary Information_EJT/
- __MACOSX/Supplementary Information_EJT/._.DS_Store
- __MACOSX/Supplementary Information_EJT/._Data S1.zip
- __MACOSX/Supplementary Information_EJT/._Data S2.zip
- __MACOSX/Supplementary Information_EJT/._Figure S1 Table S1-S3.docx
- __MACOSX/Supplementary Information_EJT/._Figure S1.jpeg
- __MACOSX/Supplementary Information_EJT/._Parameters Table S3.xlsx
- __MACOSX/Supplementary Information_EJT/._Statistical Table S1.xlsx
- __MACOSX/Supplementary Information_EJT/._Statistical Table S2.xlsx
- __MACOSX/Supplementary Information_EJT/._Supplement 1.pdf
