# Supplementary material for: Investigating Metabolically Altered Pathways in Small Cell Lung Cancer: From RNA Sequencing Analysis to Seahorse-Based Functional Validation
Source: Methods Protoc. 2026 Mar 10;9(2):46. doi: 10.3390/mps9020046 (PMC13010649; doi:10.3390/mps9020046)
Supplement: Supplementary file 1 [file mps-09-00046-s001.zip › Supplementary Information_EJT/Parameters Table S3.xlsx]

## Sheet: Sheet1
Tool	Parameter	Explanation
fastqc	-o	Create all output files in the specified output directory. Please note that this directory must exist as the program will not create it.
fastp	--detect_adapter_for_pe	by default, the auto-detection for adapter is for SE data input only, turn on this option to enable it for PE data.
STAR	--runMode	Use appropriate runmode i.e. "genomeGenerate" for idexing the reference while "alignReads" for aligning the reads to reference genome.
STAR	--readFilesCommand	This parameter indicate command line to execute for each of the input file. This should be set as per the input file. Example usage below: 1. zcat for gzipped FASTQ files (*.fastq.gz) 2. bunzip2 for bzip2 compressed files (*.bz2) 3. samtools view for SAM/BAM/CRAM input files (*.bam, *.sam)
RSeQC	infer_experiment.py -r	Expects Reference gene model in bed fomat. Can be downloaded for genome of interest from link below: https://sourceforge.net/projects/rseqc/files/BED/Human_Homo_sapiens/
featureCounts	-s	Specify appropriate strandedness here, 0 = unstranded 1 = stranded 2 = reverse
DE_edger.R		Note the expected parameter order for this script: 1. Counts file in TAB delimited text format 2. Name of control (reference) sample 3. Name of treatment sample 4. Number of control replicates 5. Number of treatment replicates 6. path for the annotation file in TAB delimited text format The order for these parameters (control first followed by treatment) is crucial step.
edgeR	group <- factor(rep(c(control, treatment), times = c(control_rep, treatment_rep)), levels = c(control, treatment))	In the provided R-code, ensure to set appropriate levels (i.e. order for factors), such that control (reference) group is specified first followed by the treatment group. This step defines the interpretation for log2FC column in DE results table (i.e. positive value denote up-regulation in treatment, while negative values denotes down-regulation in treatment) compared to reference (control) sampl…
