# Supplementary material for: Investigating Metabolically Altered Pathways in Small Cell Lung Cancer: From RNA Sequencing Analysis to Seahorse-Based Functional Validation
Source: Methods Protoc. 2026 Mar 10;9(2):46. doi: 10.3390/mps9020046 (PMC13010649; doi:10.3390/mps9020046)
Supplement: Supplementary file 1 [file mps-09-00046-s001.zip › Supplementary Information_EJT/Statistical Table S1.xlsx]

## Sheet: Figure 7
RAW DATA OF THE GRAPH PRESENTED IN FIGURE 7A
Time (minutes)	H69AR - Supinoxin 1			H69AR + Supinoxin 2
1.43598	692.864	675.358	456.552	228.372	298.225	144.168
10.1418	710.817	665.41	462.123	224.931	287.536	152.493
18.8074	718.302	663.836	466.982	219.411	285.609	147.303
27.6547	275.483	320.046	207.728	163.559	139.99	108.666
36.3509	285.81	279.544	200.568	142.545	137.881	98.3141
45.1137	296.331	277.665	206.37	134.277	138.645	98.4706
53.9306	1553.56	1399.95	1002.48	415.301	501.483	342.717
62.5954	1171.63	1219.64	817.956	451.413	518.457	415.745
71.3093	1037.62	1188.77	765.898	464.268	516.349	298.884
80.1602	116.445	186.377	127.661	92.6123	54.7487	68.1255
88.876	94.5142	117.262	100.217	68.3145	40.7087	51.9916
97.5953	86.6387	99.0424	94.4255	63.6547	34.8608	53.1732
106.311	75.2458	79.9444	87.1669	53.3053	25.1371	44.2153
115.059	71.008	70.4315	85.4996	53.1858	19.8477	45.2483
123.804	62.4773	60.9214	82.4011	49.4833	18.5969	46.1815
RAW DATA OF THE GRAPH PRESENTED IN FIGURE 7B
		Basal Respiration
	Replicate 1	Replicate 2	Replicate 3	N total	Mean	SD	P-Values
H69AR -Supinoxin	655.82	602.91	540.66	3	599.79	57.64
H69AR +Supinoxin	169.93	267.01	103.09	3	180.01	82.42	0.00194257
		Maximal Respiration
	Replicate 1	Replicate 2	Replicate 3	N total	Mean	SD	P-Values
H69AR -Supinoxin	1491.08	1339.03	1315.2	3	1381.77	95.41
H69AR +Supinoxin	414.78	499.86	371.53	3	428.72	65.29	0.00013977
		Spare Respiratory Capacity
	Replicate 1	Replicate 2	Replicate 3	N total	Mean	SD	P-Values
H69AR -Supinoxin	835.25	736.12	774.54	3	781.97	49.98
H69AR +Supinoxin	244.86	232.85	268.44	3	248.71	18.1	6.44111e-05
