# Supplementary material for: Investigating Metabolically Altered Pathways in Small Cell Lung Cancer: From RNA Sequencing Analysis to Seahorse-Based Functional Validation
Source: Methods Protoc. 2026 Mar 10;9(2):46. doi: 10.3390/mps9020046 (PMC13010649; doi:10.3390/mps9020046)
Supplement: Supplementary file 1 [file mps-09-00046-s001.zip › Supplementary Information_EJT/Statistical Table S2.xlsx]

## Sheet: Statistical Data Sup treament
Gene_ID	padj	pvalue	lfcSE	stat	log2FoldChange	baseMean	symbol
ENSG00000224853	5.15e-91	1.58e-94	0.204983	-20.6267	-4.22812	382.913	LINC00393
ENSG00000172716	1e-89	3.68e-93	0.241614	-20.4739	-4.94678	390.685	SLFN11
ENSG00000108691	1.09e-86	4.7e-90	0.193134	-20.1224	-3.88631	1618.14	CCL2
ENSG00000257443	5.16e-81	3.16e-84	0.179655	-19.4458	-3.49353	685.225	NA
ENSG00000064655	3.74e-63	3.67e-66	0.316733	-17.1812	-5.44185	227.665	EYA2
ENSG00000025039	2.89e-60	3.37e-63	0.157874	-16.7809	-2.64928	1328.83	RRAGD
ENSG00000162627	3.46e-56	5.09e-59	0.194209	-16.1994	-3.14608	346.663	SNX7
ENSG00000149557	8.41e-53	1.34e-55	0.171352	-15.7076	-2.69153	2613.29	FEZ1
ENSG00000280441	2.18e-48	3.74e-51	0.229374	-15.0446	-3.45085	222202	NA
ENSG00000125869	4.92e-45	8.77e-48	0.140356	-14.5222	-2.03828	708.131	LAMP5
ENSG00000178695	1.72e-44	3.27e-47	0.261296	-14.4318	-3.77097	309.178	KCTD12
ENSG00000184486	1.07e-42	2.3e-45	0.191723	-14.1354	-2.71009	309.017	POU3F2
ENSG00000278996	3.94e-42	8.94e-45	0.258522	-14.0394	-3.6295	30393.1	ENSG00000278996
ENSG00000184785	8.52e-42	2.04e-44	0.235608	-13.9809	-3.29401	169.686	SMIM10
ENSG00000142621	7.21e-41	1.86e-43	0.154905	-13.8227	-2.14121	749.671	FHAD1
ENSG00000125354	9.79e-41	2.58e-43	0.125112	-13.799	-1.72643	1747.03	SEPTIN6
ENSG00000119888	3.93e-39	1.06e-41	0.22657	-13.5285	-3.06516	203.431	EPCAM
ENSG00000118985	7.29e-39	2.01e-41	0.23756	-13.4813	-3.20262	158.527	ELL2
ENSG00000133216	1.02e-38	2.96e-41	0.151225	-13.453	-2.03443	2314.67	EPHB2
ENSG00000260192	4.39e-38	1.29e-40	0.128493	-13.3434	-1.71453	1452.49	LINC02240
ENSG00000005022	6.32e-37	2.02e-39	0.127861	-13.1371	-1.67972	13714.4	SLC25A5
ENSG00000196141	1.3e-36	4.32e-39	0.181187	-13.0795	-2.36983	333.95	SPATS2L
ENSG00000161681	1.32e-36	4.47e-39	0.345255	-13.0768	-4.51484	129.66	SHANK1
ENSG00000164237	4.8e-35	1.81e-37	0.130783	-12.7924	-1.67303	10873.3	CMBL
ENSG00000223804	4.8e-35	1.82e-37	0.220438	-12.7917	-2.81977	389.744	NA
ENSG00000113391	1.83e-33	7.53e-36	0.135052	-12.4993	-1.68805	3162.9	FAM172A
ENSG00000137252	2.87e-33	1.2e-35	0.333436	-12.4623	-4.15538	105.447	HCRTR2
ENSG00000163754	4.11e-31	1.79e-33	0.145581	-12.0567	-1.75521	606.95	GYG1
ENSG00000170891	5.08e-31	2.25e-33	0.141422	-12.0379	-1.70242	4448.83	CYTL1
ENSG00000170837	1.75e-30	8.06e-33	0.251696	-11.932	-3.00324	242.085	GPR27
ENSG00000106853	1.89e-30	8.81e-33	0.244097	-11.9246	-2.91075	128.22	PTGR1
ENSG00000106571	4.11e-30	1.99e-32	0.279296	-11.8564	-3.31145	131.979	GLI3
ENSG00000240065	8.36e-30	4.13e-32	0.28159	-11.7952	-3.3214	510.359	PSMB9
ENSG00000171502	8.36e-30	4.16e-32	0.325085	-11.7947	-3.83429	106.756	COL24A1
ENSG00000250891	4.51e-29	2.38e-31	0.213247	-11.6469	-2.48366	519.965	NA
ENSG00000198157	7.8e-29	4.17e-31	0.366663	-11.5991	-4.25295	109.145	HMGN5
ENSG00000101000	2.15e-28	1.23e-30	0.204436	-11.5061	-2.35226	236.818	PROCR
ENSG00000077713	2.41e-28	1.39e-30	0.16993	-11.4955	-1.95342	353.051	SLC25A43
ENSG00000113456	7.7e-28	4.59e-30	0.134081	-11.3919	-1.52744	1148.91	RAD1
ENSG00000081277	3.93e-27	2.41e-29	0.285351	-11.2465	-3.2092	160.633	PKP1
ENSG00000113387	5.51e-27	3.42e-29	0.152198	-11.2156	-1.707	5527.57	SUB1
ENSG00000186847	3.12e-26	2.03e-28	0.352287	-11.0568	-3.89517	121.042	KRT14
ENSG00000158186	4.9e-26	3.22e-28	0.201482	-11.0155	-2.21943	357.663	MRAS
ENSG00000159713	1.67e-25	1.14e-27	0.294551	-10.9006	-3.21078	456.993	TPPP3
ENSG00000169271	2.06e-25	1.43e-27	0.207463	-10.8804	-2.25728	338.003	HSPB3
ENSG00000005249	2.2e-25	1.54e-27	0.16368	-10.8738	-1.77982	723.188	PRKAR2B
ENSG00000236501	3.73e-24	2.78e-26	0.481466	-10.6065	-5.10668	77.0002	NA
ENSG00000277734	4.17e-24	3.15e-26	0.235734	-10.5949	-2.49759	234.567	TRAC
ENSG00000158164	6.7e-24	5.1e-26	0.140107	-10.5497	-1.47808	959.219	TMSB15A
ENSG00000105088	1.12e-23	8.69e-26	0.2537	-10.4994	-2.6637	691.872	OLFM2
ENSG00000204264	1.26e-23	9.84e-26	0.238541	-10.4877	-2.50173	873.417	PSMB8
ENSG00000146281	4.33e-23	3.53e-25	0.138049	-10.3662	-1.43104	2491.67	PM20D2
ENSG00000164867	4.39e-23	3.61e-25	0.242478	-10.3642	-2.51309	390.479	NOS3
ENSG00000233593	8.31e-23	7.19e-25	0.250321	-10.2981	-2.57782	166.009	LINC02609
ENSG00000226967	8.41e-23	7.33e-25	0.443699	-10.2962	-4.5684	69.3595	NA
ENSG00000113460	1.12e-22	9.88e-25	0.139503	-10.2674	-1.43234	1375.8	BRIX1
ENSG00000107438	1.23e-22	1.1e-24	0.163068	-10.2573	-1.67265	2107.88	PDLIM1
ENSG00000196975	1.6e-22	1.45e-24	0.136054	-10.2306	-1.39191	865.317	ANXA4
ENSG00000057294	1.77e-22	1.61e-24	0.182588	-10.2204	-1.86613	976.989	PKP2
ENSG00000130222	2.84e-22	2.67e-24	0.344729	-10.1712	-3.50631	151.337	GADD45G
ENSG00000283083	6.06e-22	5.84e-24	0.204647	-10.0946	-2.06582	190.759	LINC02498
ENSG00000129682	7.32e-22	7.1e-24	0.316454	-10.0753	-3.18838	97.4441	FGF13
ENSG00000241151	1.36e-21	1.34e-23	0.261698	-10.0128	-2.62034	127.978	NA
ENSG00000125637	1.81e-21	1.83e-23	0.690485	-9.9817	-6.89221	92.8339	PSD4
ENSG00000187720	2.88e-21	3.01e-23	0.225671	-9.93252	-2.24149	359.385	THSD4
ENSG00000197444	3.15e-21	3.33e-23	0.192767	-9.92236	-1.91271	312.322	OGDHL
ENSG00000171863	3.24e-21	3.44e-23	0.134775	-9.91894	-1.33683	26491.9	RPS7
ENSG00000105467	3.53e-21	3.77e-23	0.334132	-9.91003	-3.31126	150.672	SYNGR4
ENSG00000173253	3.7e-21	3.97e-23	0.205895	-9.90462	-2.03931	358.927	DMRT2
ENSG00000249776	4.19e-21	4.52e-23	0.250845	-9.89168	-2.48128	162.829	NA
ENSG00000105472	4.31e-21	4.69e-23	0.33785	-9.88815	-3.34071	1072.61	CLEC11A
ENSG00000287783	5.82e-21	6.35e-23	0.183761	-9.8576	-1.81144	536.715	NA
ENSG00000076248	6.09e-21	6.72e-23	0.143994	-9.85199	-1.41862	6183.34	UNG
ENSG00000132646	6.09e-21	6.73e-23	0.140917	-9.85188	-1.3883	14180.5	PCNA
ENSG00000128422	1.59e-20	1.83e-22	0.263229	-9.75054	-2.56662	5381.18	KRT17
ENSG00000171729	1.62e-20	1.88e-22	0.161766	-9.74816	-1.57692	379.569	TMEM51
ENSG00000145423	1.76e-20	2.09e-22	0.345847	-9.73737	-3.36764	70.1111	SFRP2
ENSG00000181019	1.79e-20	2.13e-22	0.170361	-9.73534	-1.65852	1939.52	NQO1
ENSG00000168765	2.05e-20	2.45e-22	0.234471	-9.72106	-2.2793	154.502	GSTM4
ENSG00000188848	2.12e-20	2.55e-22	0.217605	-9.71699	-2.11446	154.771	BEND4
ENSG00000186235	4.1e-20	4.96e-22	0.398125	-9.64903	-3.84152	64.3756	LINC02610
ENSG00000125355	5.65e-20	6.9e-22	0.154907	-9.61512	-1.48945	693.313	TMEM255A
ENSG00000130707	6.25e-20	7.71e-22	0.239783	-9.60369	-2.3028	176.008	ASS1
ENSG00000131171	8.23e-20	1.03e-21	0.31098	-9.57425	-2.9774	114.947	SH3BGRL
ENSG00000086205	8.48e-20	1.06e-21	0.265398	-9.57076	-2.54007	140.506	FOLH1
ENSG00000136783	1.05e-19	1.32e-21	0.160274	-9.54789	-1.53027	446.185	NIPSNAP3A
ENSG00000126878	1.17e-19	1.5e-21	0.172957	-9.53499	-1.64914	1011.16	AIF1L
ENSG00000131153	1.29e-19	1.66e-21	0.165725	-9.52429	-1.57841	1887.73	GINS2
ENSG00000163950	1.35e-19	1.75e-21	0.119467	-9.51875	-1.13718	6234.88	SLBP
ENSG00000249069	1.4e-19	1.83e-21	0.150121	-9.51439	-1.42831	2047.74	LINC01033
ENSG00000162873	1.91e-19	2.52e-21	0.182762	-9.48105	-1.73277	1448.92	KLHDC8A
ENSG00000126970	1.97e-19	2.61e-21	0.398677	-9.47717	-3.77833	57.3134	ZC4H2
ENSG00000260260	3.34e-19	4.59e-21	0.242887	-9.41812	-2.28754	659.659	SNHG19
ENSG00000228208	3.87e-19	5.39e-21	0.315249	-9.40132	-2.96376	86.0485	LINC02869
ENSG00000249550	5.15e-19	7.33e-21	0.491194	-9.36887	-4.60194	51.1371	LINC01234
ENSG00000169976	5.78e-19	8.26e-21	0.260105	-9.35626	-2.43361	8227.73	SF3B5
ENSG00000186603	1.48e-18	2.19e-20	0.188469	-9.25289	-1.74388	1395.96	HPDL
ENSG00000273238	1.8e-18	2.67e-20	0.236801	-9.23129	-2.18597	504.732	TMEM271
ENSG00000100196	2.63e-18	3.99e-20	0.182526	-9.18837	-1.67712	216.971	KDELR3
ENSG00000165588	2.72e-18	4.14e-20	0.388029	-9.18433	-3.56378	59.814	OTX2
ENSG00000245556	3.47e-18	5.34e-20	0.141606	-9.15687	-1.29666	655.204	SCAMP1-AS1
ENSG00000157087	9.84e-18	1.56e-19	0.222241	-9.04056	-2.00918	128.774	ATP2B2
ENSG00000203778	1.06e-17	1.68e-19	0.205019	-9.03248	-1.85183	338.259	FAM229B
ENSG00000288088	1.27e-17	2.03e-19	0.30133	-9.01179	-2.71552	102.333	NA
ENSG00000162692	1.37e-17	2.19e-19	0.437035	-9.00321	-3.93472	47.9043	VCAM1
ENSG00000123329	1.48e-17	2.38e-19	0.231978	-8.9942	-2.08646	187.473	ARHGAP9
ENSG00000170315	1.54e-17	2.49e-19	0.121172	-8.9892	-1.08924	4698.99	UBB
ENSG00000177707	1.73e-17	2.81e-19	0.194106	-8.97601	-1.74229	211.877	NECTIN3
ENSG00000078081	1.78e-17	2.9e-19	0.263372	-8.97242	-2.36309	94.2181	LAMP3
ENSG00000170231	2.07e-17	3.41e-19	0.391413	-8.95451	-3.50491	51.9198	FABP6
ENSG00000274213	2.86e-17	4.75e-19	0.291249	-8.91797	-2.59735	242.317	NA
ENSG00000182511	3.08e-17	5.16e-19	0.253216	-8.90876	-2.25584	248.072	FES
ENSG00000230533	4.89e-17	8.35e-19	0.760319	-8.85524	-6.73281	66.7104	LINC03004
ENSG00000271576	5.85e-17	1.01e-18	0.226814	-8.83412	-2.0037	312.897	NA
ENSG00000021300	6.48e-17	1.12e-18	0.19813	-8.82194	-1.74789	368.866	PLEKHB1
ENSG00000058866	7.55e-17	1.32e-18	0.233231	-8.80429	-2.05343	149.681	DGKG
ENSG00000110076	9.44e-17	1.66e-18	0.183757	-8.77802	-1.61302	668.641	NRXN2
ENSG00000160180	9.75e-17	1.72e-18	0.271542	-8.774	-2.38251	232.464	TFF3
ENSG00000165629	1.1e-16	1.95e-18	0.122185	-8.76011	-1.07035	2961.38	ATP5F1C
ENSG00000286408	1.63e-16	2.93e-18	0.304659	-8.71411	-2.65483	65.6764	NA
ENSG00000139946	1.89e-16	3.42e-18	0.229649	-8.69672	-1.99719	373.984	PELI2
ENSG00000149948	2.54e-16	4.63e-18	0.627827	-8.66212	-5.43831	48.326	HMGA2
ENSG00000286351	3.37e-16	6.26e-18	0.521593	-8.62763	-4.50011	73.5848	NA
ENSG00000214514	3.37e-16	6.27e-18	0.256363	-8.62759	-2.21179	230.541	NA
ENSG00000174307	3.37e-16	6.31e-18	0.448926	-8.62678	-3.87279	89.474	PHLDA3
ENSG00000265480	3.47e-16	6.51e-18	0.393463	-8.62317	-3.3929	46.3405	KRT18P55
ENSG00000151136	5.25e-16	9.95e-18	0.267096	-8.57452	-2.29022	163.126	ABTB3
ENSG00000154146	6.33e-16	1.21e-17	0.281214	-8.55219	-2.405	1181.6	NRGN
ENSG00000122873	6.66e-16	1.28e-17	0.172353	-8.5459	-1.47291	2083.95	CISD1
ENSG00000058668	7.06e-16	1.36e-17	0.189969	-8.53878	-1.6221	300.954	ATP2B4
ENSG00000150779	7.53e-16	1.45e-17	0.209396	-8.5309	-1.78633	2514.07	TIMM8B
ENSG00000258986	7.77e-16	1.51e-17	0.235951	-8.5266	-2.01186	261.702	TMEM179
ENSG00000286081	8.34e-16	1.63e-17	0.330617	-8.51765	-2.81608	63.4339	LOC105373682
ENSG00000167157	8.68e-16	1.7e-17	0.324368	-8.51274	-2.76126	102.761	PRRX2
ENSG00000196636	9.76e-16	1.93e-17	0.15475	-8.49805	-1.31508	1501.45	SDHAF3
ENSG00000277283	1.05e-15	2.09e-17	0.165197	-8.48854	-1.40228	300.328	NA
ENSG00000228474	1.07e-15	2.14e-17	0.170944	-8.48583	-1.45061	2306.16	OST4
ENSG00000084628	1.16e-15	2.31e-17	0.196956	-8.47695	-1.66959	2100.91	NKAIN1
ENSG00000167664	1.34e-15	2.69e-17	0.296453	-8.45943	-2.50782	203.125	TMIGD2
ENSG00000181218	1.42e-15	2.87e-17	0.190946	-8.45164	-1.61381	1872.99	H2AC25
ENSG00000146648	2.34e-15	4.81e-17	0.195416	-8.39126	-1.63979	503.291	EGFR
ENSG00000196104	2.4e-15	4.97e-17	0.2809	-8.38731	-2.35599	102.448	SPOCK3
ENSG00000118181	3.36e-15	7.06e-17	0.167066	-8.34609	-1.39435	14257.5	RPS25
ENSG00000076003	4.17e-15	8.85e-17	0.135193	-8.31932	-1.12471	5926.11	MCM6
ENSG00000270673	4.78e-15	1.02e-16	0.297295	-8.30228	-2.46822	150.889	YTHDF3-DT
ENSG00000288060	5.57e-15	1.2e-16	0.198787	-8.28345	-1.64665	379.864	NA
ENSG00000135547	7.3e-15	1.59e-16	0.186437	-8.2492	-1.53796	206.012	HEY2
ENSG00000171811	8.68e-15	1.93e-16	0.367801	-8.22647	-3.02571	59.6521	CFAP46
ENSG00000166710	8.82e-15	1.97e-16	0.133905	-8.22415	-1.10125	6136.19	B2M
ENSG00000073282	1.15e-14	2.58e-16	0.251057	-8.19152	-2.05654	139.036	TP63
ENSG00000203740	1.15e-14	2.59e-16	0.221129	-8.19083	-1.81123	257.165	NTMT2
ENSG00000169548	1.2e-14	2.71e-16	0.296966	-8.18554	-2.43082	66.4053	ZNF280A
ENSG00000267107	1.2e-14	2.74e-16	0.24726	-8.18426	-2.02364	167.517	PCAT19
ENSG00000179761	1.33e-14	3.04e-16	0.121305	-8.17171	-0.991273	7699.9	PIPOX
ENSG00000103175	1.39e-14	3.2e-16	0.322775	-8.16568	-2.63568	92.0786	WFDC1
ENSG00000125046	1.42e-14	3.27e-16	0.315247	-8.16295	-2.57335	57.1893	SSUH2
ENSG00000146733	1.54e-14	3.59e-16	0.150815	-8.1516	-1.22938	3699.09	PSPH
ENSG00000179270	1.62e-14	3.79e-16	0.292276	-8.14524	-2.38066	140.846	PCARE
ENSG00000115718	1.66e-14	3.9e-16	0.210648	-8.14177	-1.71505	1447.62	PROC
ENSG00000174444	1.68e-14	3.95e-16	0.116013	-8.14013	-0.944357	48339.2	RPL4
ENSG00000111348	1.78e-14	4.19e-16	0.241491	-8.13301	-1.96405	196.837	ARHGDIB
ENSG00000107020	1.97e-14	4.69e-16	0.169552	-8.11917	-1.37662	660.966	PLGRKT
ENSG00000083845	2.12e-14	5.07e-16	0.23864	-8.10984	-1.93534	34329.9	RPS5
ENSG00000121769	2.13e-14	5.13e-16	0.210035	-8.10846	-1.70306	182.665	FABP3
ENSG00000157927	2.14e-14	5.18e-16	0.232534	-8.10712	-1.88518	770.504	RADIL
ENSG00000163682	2.5e-14	6.08e-16	0.174903	-8.08779	-1.41457	16301.9	RPL9
ENSG00000150625	4.01e-14	9.91e-16	0.205103	-8.02791	-1.64655	240.955	GPM6A
ENSG00000229891	4.04e-14	1e-15	0.267806	-8.02669	-2.14959	434.287	LINC01315
ENSG00000125356	4.07e-14	1.01e-15	0.22897	-8.02551	-1.8376	1621.86	NDUFA1
ENSG00000189043	5.17e-14	1.3e-15	0.161216	-7.9949	-1.28891	5711.65	NDUFA4
ENSG00000178934	5.94e-14	1.49e-15	0.296547	-7.97744	-2.36569	3037.28	LGALS7
ENSG00000106399	6.24e-14	1.57e-15	0.211453	-7.97108	-1.68551	1442.18	RPA3
ENSG00000147400	6.45e-14	1.63e-15	0.149429	-7.96637	-1.19041	2224.2	CETN2
ENSG00000167617	6.72e-14	1.72e-15	0.41967	-7.96014	-3.34063	167.096	CDC42EP5
ENSG00000183230	6.72e-14	1.72e-15	0.27467	-7.96001	-2.18638	256.761	CTNNA3
ENSG00000145362	7.13e-14	1.83e-15	0.239969	-7.9521	-1.90826	136.711	ANK2
ENSG00000182118	7.47e-14	1.93e-15	0.187544	-7.94571	-1.49017	354.551	FAM89A
ENSG00000264486	7.49e-14	1.94e-15	0.597103	-7.9451	-4.74405	38.9696	NA
ENSG00000278771	7.51e-14	1.95e-15	0.418489	-7.94444	-3.32466	94.3335	RN7SL3
ENSG00000198807	8.59e-14	2.24e-15	0.393417	-7.92723	-3.11871	46.5583	PAX9
ENSG00000132554	9.27e-14	2.45e-15	0.365346	-7.91631	-2.89219	50.9007	RGS22
ENSG00000273619	9.28e-14	2.46e-15	0.270037	-7.91564	-2.13752	412.988	NA
ENSG00000220184	9.5e-14	2.53e-15	0.725838	-7.91215	-5.74294	42.3937	HMGB3P18
ENSG00000007062	9.5e-14	2.54e-15	0.290177	-7.91177	-2.29581	108.814	PROM1
ENSG00000129596	9.94e-14	2.67e-15	0.124294	-7.90564	-0.98262	4225.89	CDO1
ENSG00000197043	1.01e-13	2.72e-15	0.166992	-7.90318	-1.31977	2897.47	ANXA6
ENSG00000167281	1.02e-13	2.75e-15	0.227167	-7.90189	-1.79505	887.143	RBFOX3
ENSG00000257252	1.04e-13	2.81e-15	0.342556	-7.89905	-2.70587	58.2515	NA
ENSG00000166682	1.08e-13	2.91e-15	0.199246	-7.89467	-1.57298	381.274	TMPRSS5
ENSG00000137547	1.2e-13	3.28e-15	0.142287	-7.87994	-1.12121	2520.32	MRPL15
ENSG00000145425	1.29e-13	3.54e-15	0.130724	-7.87039	-1.02885	13296.8	RPS3A
ENSG00000100297	1.57e-13	4.33e-15	0.189466	-7.84488	-1.48634	6576.26	MCM5
ENSG00000234171	1.59e-13	4.41e-15	0.165365	-7.84265	-1.2969	973.131	RNASEH1-DT
ENSG00000180425	1.86e-13	5.18e-15	0.213352	-7.82254	-1.66896	199.369	C11orf71
ENSG00000256861	1.95e-13	5.46e-15	0.158668	-7.81572	-1.2401	719.338	NA
ENSG00000228262	1.96e-13	5.52e-15	0.381605	-7.8144	-2.98201	91.2535	LINC01317
ENSG00000154134	1.97e-13	5.55e-15	0.189472	-7.81384	-1.4805	364.42	ROBO3
ENSG00000185090	2.04e-13	5.75e-15	0.229399	-7.80928	-1.79144	670.61	MANEAL
ENSG00000175600	2.04e-13	5.76e-15	0.260447	-7.80912	-2.03386	241.328	SUGCT
ENSG00000154122	2.07e-13	5.86e-15	0.136925	-7.80701	-1.06897	3035.96	ANKH
ENSG00000185267	2.08e-13	5.9e-15	0.298745	-7.80606	-2.33202	84.9124	CDNF
ENSG00000223812	2.1e-13	5.99e-15	0.229849	-7.80407	-1.79376	276.421	NA
ENSG00000077721	2.12e-13	6.04e-15	0.128446	-7.80311	-1.00228	2576.52	UBE2A
ENSG00000131409	2.15e-13	6.14e-15	0.231412	-7.80112	-1.80527	1311.12	LRRC4B
ENSG00000287161	2.26e-13	6.49e-15	0.316344	-7.79395	-2.46557	99.6655	NA
ENSG00000125743	2.27e-13	6.54e-15	0.20035	-7.79301	-1.56133	8775.2	SNRPD2
ENSG00000173545	2.44e-13	7.08e-15	0.140199	-7.78306	-1.09118	1704.19	ZNF622
ENSG00000196655	2.64e-13	7.68e-15	0.184488	-7.77273	-1.43398	1825.42	TRAPPC4
ENSG00000186153	2.64e-13	7.71e-15	0.125411	-7.77231	-0.974731	1738.44	WWOX
ENSG00000230989	2.72e-13	7.97e-15	0.142531	-7.76806	-1.10719	5269.36	HSBP1
ENSG00000140057	2.77e-13	8.15e-15	0.150127	-7.76524	-1.16577	415.198	AK7
ENSG00000106013	3.36e-13	9.99e-15	0.228715	-7.7394	-1.77012	248.105	ANKRD7
ENSG00000165775	3.62e-13	1.08e-14	0.134637	-7.72923	-1.04064	3654.37	FUNDC2
ENSG00000259943	3.61e-13	1.08e-14	0.187389	-7.72985	-1.44849	226.625	NA
ENSG00000100060	3.83e-13	1.15e-14	0.50131	-7.7214	-3.87081	48.4515	MFNG
ENSG00000063241	4e-13	1.2e-14	0.277166	-7.71552	-2.13848	4410.87	ISOC2
ENSG00000103811	4.32e-13	1.31e-14	0.200767	-7.70511	-1.54693	420.128	CTSH
ENSG00000090013	4.36e-13	1.32e-14	0.227957	-7.70372	-1.75612	391.42	BLVRB
ENSG00000228956	4.51e-13	1.37e-14	0.402549	-7.69924	-3.09932	38.7066	NA
ENSG00000137154	4.98e-13	1.53e-14	0.151198	-7.68533	-1.16201	36502.3	RPS6
ENSG00000134533	5.38e-13	1.66e-14	0.201817	-7.67481	-1.5489	794.985	RERG
ENSG00000125352	5.91e-13	1.84e-14	0.164699	-7.66142	-1.26183	674.168	RNF113A
ENSG00000184524	5.91e-13	1.84e-14	0.278148	-7.66165	-2.13108	464.774	CEND1
ENSG00000261514	6.34e-13	1.98e-14	0.373767	-7.65187	-2.86002	69.3174	LINC01976
ENSG00000115875	6.85e-13	2.16e-14	0.126047	-7.64058	-0.963076	7533.89	SRSF7
ENSG00000196372	7.17e-13	2.27e-14	0.166202	-7.63449	-1.26887	767.204	ASB13
ENSG00000228889	8.17e-13	2.59e-14	0.227588	-7.61751	-1.73366	187.166	UBAC2-AS1
ENSG00000142319	8.32e-13	2.64e-14	0.306403	-7.61479	-2.33319	69.2819	SLC6A3
ENSG00000178538	8.68e-13	2.76e-14	0.144822	-7.6089	-1.10194	917.008	CA8
ENSG00000236552	8.86e-13	2.83e-14	0.22459	-7.60568	-1.70816	347.513	RPL13AP5
ENSG00000126950	9.65e-13	3.1e-14	0.211897	-7.59413	-1.60918	156.276	TMEM35A
ENSG00000141574	1e-12	3.23e-14	0.305931	-7.58887	-2.32167	428.553	SECTM1
ENSG00000182551	1.02e-12	3.29e-14	0.148653	-7.58631	-1.12773	2377.22	ADI1
ENSG00000131650	1.04e-12	3.38e-14	0.305967	-7.58277	-2.32008	648.937	KREMEN2
ENSG00000087842	1.11e-12	3.64e-14	0.15103	-7.57334	-1.1438	2401.44	PIR
ENSG00000112559	1.12e-12	3.68e-14	0.254644	-7.57184	-1.92813	336.03	MDFI
ENSG00000168298	1.24e-12	4.07e-14	0.336758	-7.55889	-2.54552	179.452	H1-4
ENSG00000137038	1.29e-12	4.26e-14	0.235658	-7.55269	-1.77985	2581.13	DMAC1
ENSG00000164967	1.46e-12	4.82e-14	0.264046	-7.53677	-1.99005	935.218	RPP25L
ENSG00000137273	1.73e-12	5.81e-14	0.193542	-7.51237	-1.45396	711.004	FOXF2
ENSG00000127129	1.88e-12	6.35e-14	0.275067	-7.50068	-2.06319	407.439	EDN2
ENSG00000106077	1.99e-12	6.75e-14	0.19862	-7.49259	-1.48818	1020.1	ABHD11
ENSG00000197345	1.99e-12	6.77e-14	0.171692	-7.49228	-1.28636	2866.93	MRPL21
ENSG00000158457	2.19e-12	7.49e-14	0.206252	-7.47898	-1.54256	1122.32	TSPAN33
ENSG00000166002	2.53e-12	8.66e-14	0.253474	-7.45981	-1.89087	164.986	SMCO4
ENSG00000106305	2.65e-12	9.1e-14	0.135837	-7.45333	-1.01243	2288.84	AIMP2
ENSG00000106605	2.94e-12	1.01e-13	0.150295	-7.4393	-1.11809	1808.25	BLVRA
ENSG00000163541	2.98e-12	1.03e-13	0.135585	-7.43731	-1.00839	2298.11	SUCLG1
ENSG00000088367	3.05e-12	1.05e-13	0.177476	-7.43428	-1.31941	217.787	EPB41L1
ENSG00000132669	3.07e-12	1.06e-13	0.17537	-7.43291	-1.30351	291.613	RIN2
ENSG00000159259	3.18e-12	1.1e-13	0.143862	-7.42832	-1.06866	3920.25	CHAF1B
ENSG00000080224	3.39e-12	1.18e-13	0.349185	-7.41883	-2.59055	76.6312	EPHA6
ENSG00000142534	3.8e-12	1.33e-13	0.207158	-7.40281	-1.53355	27689	RPS11
ENSG00000140263	3.8e-12	1.34e-13	0.129265	-7.4026	-0.956899	1614.05	SORD
ENSG00000152128	3.84e-12	1.35e-13	0.160822	-7.40107	-1.19025	12907.4	TMEM163
ENSG00000210135	3.89e-12	1.37e-13	0.194403	-7.399	-1.43839	1883.86	NA
ENSG00000256073	3.96e-12	1.4e-13	0.202465	-7.39653	-1.49754	582.031	URB1-AS1
ENSG00000064042	4.06e-12	1.44e-13	0.322087	-7.39294	-2.38117	65.7099	LIMCH1
ENSG00000108830	4.1e-12	1.45e-13	0.223553	-7.39164	-1.65242	1308.92	RND2
ENSG00000186104	5.07e-12	1.81e-13	0.302224	-7.36186	-2.22493	57.2643	CYP2R1
ENSG00000094804	5.25e-12	1.88e-13	0.136154	-7.3569	-1.00167	1187.54	CDC6
ENSG00000161513	5.53e-12	1.99e-13	0.295836	-7.34974	-2.17432	3572.72	FDXR
ENSG00000227963	5.53e-12	1.99e-13	0.184949	-7.34956	-1.35929	280.117	RBM15-AS1
ENSG00000154518	5.93e-12	2.14e-13	0.197547	-7.33984	-1.44996	5462.96	ATP5MC3
ENSG00000023697	5.99e-12	2.17e-13	0.135308	-7.33818	-0.992913	1692.12	DERA
ENSG00000165609	6.01e-12	2.18e-13	0.136814	-7.33745	-1.00387	2793.61	NUDT5
ENSG00000171530	6.04e-12	2.19e-13	0.155817	-7.33645	-1.14315	7139.33	TBCA
ENSG00000142541	6.1e-12	2.23e-13	0.22204	-7.3343	-1.62851	72456.8	RPL13A
ENSG00000249992	6.48e-12	2.38e-13	0.283338	-7.32574	-2.07566	1452.1	TMEM158
ENSG00000075945	6.72e-12	2.47e-13	0.143187	-7.32048	-1.0482	1150.95	KIFAP3
ENSG00000179869	6.72e-12	2.47e-13	0.333933	-7.32076	-2.44464	54.9204	ABCA13
ENSG00000132661	7.02e-12	2.59e-13	0.233155	-7.31427	-1.70536	1644.35	NXT1
ENSG00000260018	7.34e-12	2.71e-13	0.346159	-7.30788	-2.52969	288.018	NA
ENSG00000165264	7.34e-12	2.72e-13	0.182397	-7.3074	-1.33285	1321.42	NDUFB6
ENSG00000108602	7.9e-12	2.94e-13	0.192794	-7.29716	-1.40685	2465.06	ALDH3A1
ENSG00000148908	8.09e-12	3.02e-13	0.180934	-7.29372	-1.31968	711.332	RGS10
ENSG00000105193	8.14e-12	3.04e-13	0.203934	-7.29268	-1.48722	21618.9	RPS16
ENSG00000011638	8.18e-12	3.06e-13	0.24951	-7.29188	-1.8194	143.174	LDAF1
ENSG00000164512	8.32e-12	3.13e-13	0.352782	-7.28889	-2.57138	44.1692	ANKRD55
ENSG00000139410	8.5e-12	3.2e-13	0.304941	-7.2858	-2.22174	576.521	SDSL
ENSG00000158050	8.79e-12	3.31e-13	0.257064	-7.28097	-1.87167	258.852	DUSP2
ENSG00000095713	8.8e-12	3.32e-13	0.155659	-7.28063	-1.13329	816.272	CRTAC1
ENSG00000119203	9.32e-12	3.55e-13	0.126321	-7.27186	-0.918589	3450.65	CPSF3
ENSG00000168913	1.01e-11	3.85e-13	0.301408	-7.26061	-2.1884	397.516	ENHO
ENSG00000128710	1.05e-11	4.05e-13	0.353424	-7.25391	-2.5637	41.809	HOXD10
ENSG00000145526	1.1e-11	4.24e-13	0.624946	-7.24766	-4.5294	33.8004	CDH18
ENSG00000151876	1.12e-11	4.31e-13	0.168099	-7.24533	-1.21793	379.112	FBXO4
ENSG00000123685	1.28e-11	5e-13	0.213291	-7.22528	-1.54109	250.293	BATF3
ENSG00000085840	1.35e-11	5.29e-13	0.140673	-7.21751	-1.01531	1833.97	ORC1
ENSG00000279140	1.46e-11	5.72e-13	0.276484	-7.20711	-1.99265	502.435	NA
ENSG00000198569	1.48e-11	5.81e-13	0.342071	-7.20478	-2.46455	235.415	SLC34A3
ENSG00000183114	1.48e-11	5.84e-13	0.337766	-7.20409	-2.4333	125.27	FAM43B
ENSG00000140839	1.56e-11	6.15e-13	0.248297	-7.19701	-1.787	308.112	CLEC18B
ENSG00000237372	1.57e-11	6.23e-13	0.483286	-7.1953	-3.47739	31.9669	LINC03062
ENSG00000137266	1.59e-11	6.29e-13	0.170279	-7.19402	-1.22499	557.302	SLC22A23
ENSG00000205309	1.63e-11	6.47e-13	0.261858	-7.19014	-1.8828	654.756	NT5M
ENSG00000288009	1.82e-11	7.29e-13	0.263536	-7.17381	-1.89056	87.5657	LOC101929004
ENSG00000257704	1.83e-11	7.35e-13	0.306007	-7.17284	-2.19494	3851.79	INAFM1
ENSG00000092470	1.88e-11	7.59e-13	0.133915	-7.16841	-0.959961	1691.76	WDR76
ENSG00000172123	2e-11	8.15e-13	0.218809	-7.15865	-1.56638	186.289	SLFN12
ENSG00000265354	2.09e-11	8.54e-13	0.134556	-7.15215	-0.962362	3744.86	TIMM23
ENSG00000112319	2.11e-11	8.65e-13	0.466959	-7.15038	-3.33894	67.1341	EYA4
ENSG00000114054	2.12e-11	8.73e-13	0.124336	-7.14925	-0.888906	3135.85	PCCB
ENSG00000221869	2.16e-11	8.89e-13	0.261198	-7.14663	-1.86669	512.725	CEBPD
ENSG00000062282	2.37e-11	9.79e-13	0.182744	-7.13337	-1.30358	893.497	DGAT2
ENSG00000157833	2.41e-11	1e-12	0.189808	-7.13028	-1.35338	860.563	GAREM2
ENSG00000121905	2.43e-11	1.01e-12	0.308127	-7.12898	-2.19663	137.644	HPCA
ENSG00000109819	2.51e-11	1.05e-12	0.656981	-7.12424	-4.68049	29.0033	PPARGC1A
ENSG00000271978	2.52e-11	1.05e-12	0.217627	-7.12376	-1.55033	133.95	NA
ENSG00000138175	2.59e-11	1.08e-12	0.151287	-7.11928	-1.07706	1651.94	ARL3
ENSG00000033170	2.76e-11	1.16e-12	0.21292	-7.1103	-1.51392	515.289	FUT8
ENSG00000117148	2.84e-11	1.19e-12	0.240522	-7.1065	-1.70927	94.6945	ACTL8
ENSG00000180611	3.08e-11	1.3e-12	0.261066	-7.09446	-1.85212	129.189	MB21D2
ENSG00000075131	3.15e-11	1.33e-12	0.147296	-7.09135	-1.04452	1095.62	TIPIN
ENSG00000114391	3.3e-11	1.39e-12	0.162224	-7.08465	-1.1493	17016.1	RPL24
ENSG00000167862	3.29e-11	1.39e-12	0.136031	-7.0851	-0.963796	2234.68	MRPL58
ENSG00000225511	3.9e-11	1.66e-12	0.259632	-7.06042	-1.83311	103.37	NA
ENSG00000049541	3.97e-11	1.69e-12	0.19225	-7.05791	-1.35688	6456.47	RFC2
ENSG00000120915	4.02e-11	1.72e-12	0.205565	-7.05573	-1.45041	170.797	EPHX2
ENSG00000143947	4.09e-11	1.75e-12	0.189958	-7.05318	-1.33981	15210.3	RPS27A
ENSG00000266306	4.45e-11	1.92e-12	0.538263	-7.04041	-3.78959	36.7367	NA
ENSG00000160505	4.59e-11	1.98e-12	0.451254	-7.03581	-3.17493	31.1492	NLRP4
ENSG00000176909	4.74e-11	2.06e-12	0.219791	-7.03068	-1.54528	340.262	MAMSTR
ENSG00000125122	4.79e-11	2.09e-12	0.267646	-7.02863	-1.88119	131.436	FBXL9P
ENSG00000139112	4.87e-11	2.12e-12	0.342964	-7.02629	-2.40976	48.8966	GABARAPL1
ENSG00000257526	4.91e-11	2.14e-12	0.373265	-7.02485	-2.62213	42.1682	LOC105369850
ENSG00000272523	5.21e-11	2.28e-12	0.292814	-7.01594	-2.05436	579.634	NA
ENSG00000116459	5.27e-11	2.31e-12	0.134798	-7.01414	-0.945493	8155.83	ATP5PB
ENSG00000163995	5.49e-11	2.42e-12	0.174064	-7.00777	-1.2198	245.61	ABLIM2
ENSG00000204131	5.52e-11	2.44e-12	0.381794	-7.0069	-2.67519	60.5392	NHSL2
ENSG00000272121	5.53e-11	2.45e-12	0.245897	-7.00638	-1.72285	187.53	NA
ENSG00000234009	6.01e-11	2.68e-12	0.219172	-6.99362	-1.53281	286.916	RPL5P34
ENSG00000127824	6.3e-11	2.82e-12	0.225483	-6.98655	-1.57535	4885.72	TUBA4A
ENSG00000136960	6.69e-11	3e-12	0.275086	-6.9779	-1.91952	184.458	ENPP2
ENSG00000175093	6.71e-11	3.01e-12	0.182289	-6.97724	-1.27187	726.365	SPSB4
ENSG00000105963	7.1e-11	3.2e-12	0.370632	-6.96881	-2.58286	168.069	ADAP1
ENSG00000143252	7.84e-11	3.54e-12	0.133616	-6.95436	-0.929211	3862.41	SDHC
ENSG00000138029	7.89e-11	3.57e-12	0.126133	-6.95324	-0.87703	3089.4	HADHB
ENSG00000198832	8.07e-11	3.66e-12	0.308702	-6.94983	-2.14543	744.053	SELENOM
ENSG00000144354	8.21e-11	3.73e-12	0.152771	-6.9471	-1.06131	1959.23	CDCA7
ENSG00000178980	8.41e-11	3.83e-12	0.227504	-6.94316	-1.57959	2356.5	SELENOW
ENSG00000237436	8.42e-11	3.85e-12	0.244429	-6.94275	-1.69701	211.014	NA
ENSG00000261949	8.66e-11	3.96e-12	0.394624	-6.93848	-2.73809	39.3557	GFY
ENSG00000155893	8.79e-11	4.03e-12	0.184094	-6.93619	-1.27691	288.146	PXYLP1
ENSG00000198056	9.29e-11	4.28e-12	0.164559	-6.92753	-1.13998	1154	PRIM1
ENSG00000179085	9.32e-11	4.3e-12	0.261801	-6.9269	-1.81347	1755.45	DPM3
ENSG00000164972	1.01e-10	4.66e-12	0.259218	-6.91569	-1.79267	356.056	C9orf24
ENSG00000196976	1.01e-10	4.68e-12	0.296589	-6.91498	-2.05091	6180.91	LAGE3
ENSG00000230910	1.07e-10	4.98e-12	0.372682	-6.90602	-2.57375	45.4807	NA
ENSG00000197172	1.09e-10	5.07e-12	0.16955	-6.90369	-1.17052	7934.8	MAGEA6
ENSG00000008517	1.11e-10	5.16e-12	0.311344	-6.90108	-2.14861	775.966	IL32
ENSG00000187068	1.12e-10	5.21e-12	0.192462	-6.8997	-1.32793	196.922	C3orf70
ENSG00000162244	1.12e-10	5.23e-12	0.203717	-6.8991	-1.40547	28451.2	RPL29
ENSG00000165672	1.2e-10	5.6e-12	0.121178	-6.88947	-0.834849	6806.84	PRDX3
ENSG00000271737	1.2e-10	5.62e-12	0.32068	-6.88907	-2.20919	117.039	NA
ENSG00000184357	1.34e-10	6.3e-12	0.666869	-6.87262	-4.58314	54.5639	H1-5
ENSG00000272686	1.37e-10	6.47e-12	0.161712	-6.86892	-1.11079	619.895	WASL-DT
ENSG00000169813	1.46e-10	6.95e-12	0.12007	-6.85862	-0.823517	8480.95	HNRNPF
ENSG00000134291	1.49e-10	7.11e-12	0.138437	-6.85552	-0.949056	11712	TMEM106C
ENSG00000184220	1.55e-10	7.38e-12	0.228066	-6.85012	-1.56228	374.539	CMSS1
ENSG00000231982	1.56e-10	7.46e-12	0.259423	-6.84852	-1.77666	233.838	NA
ENSG00000147669	1.62e-10	7.76e-12	0.152256	-6.84291	-1.04187	1284.14	POLR2K
ENSG00000110955	1.67e-10	8.01e-12	0.133538	-6.83844	-0.913192	43792.9	ATP5F1B
ENSG00000136942	1.85e-10	8.96e-12	0.209639	-6.82224	-1.43021	24882.4	RPL35
ENSG00000135940	1.85e-10	8.98e-12	0.230494	-6.82202	-1.57243	4362.2	COX5B
ENSG00000237753	1.93e-10	9.38e-12	0.217872	-6.81576	-1.48496	227.081	NA
ENSG00000104856	1.96e-10	9.53e-12	0.25237	-6.81341	-1.7195	724.681	RELB
ENSG00000137070	2.13e-10	1.04e-11	0.24851	-6.80043	-1.68997	158.493	IL11RA
ENSG00000250479	2.34e-10	1.15e-11	0.283486	-6.78636	-1.92384	900.922	CHCHD10
ENSG00000120885	2.37e-10	1.17e-11	0.226822	-6.78403	-1.53877	7553.25	CLU
ENSG00000229015	2.42e-10	1.19e-11	0.381146	-6.78115	-2.58461	44.6804	NA
ENSG00000027001	2.43e-10	1.2e-11	0.139868	-6.77987	-0.948287	1792.25	MIPEP
ENSG00000147224	2.42e-10	1.2e-11	0.119282	-6.78066	-0.808812	5256.47	PRPS1
ENSG00000140280	2.56e-10	1.28e-11	0.17655	-6.77141	-1.19549	243.67	LYSMD2
ENSG00000149599	2.57e-10	1.28e-11	0.338353	-6.77069	-2.29088	80.5445	DUSP15
ENSG00000092010	2.67e-10	1.34e-11	0.178222	-6.76474	-1.20563	3979.8	PSME1
ENSG00000168303	2.73e-10	1.37e-11	0.198955	-6.76091	-1.34512	2595.79	MPLKIP
ENSG00000060558	2.75e-10	1.38e-11	0.402033	-6.75983	-2.71768	60.9571	GNA15
ENSG00000138085	2.74e-10	1.38e-11	0.218895	-6.7604	-1.47982	3541.1	ATRAID
ENSG00000158716	2.79e-10	1.4e-11	0.29906	-6.7576	-2.02093	4756.04	DUSP23
ENSG00000223561	2.83e-10	1.43e-11	0.294278	-6.75518	-1.9879	56.3618	LINC03007
ENSG00000132329	2.85e-10	1.44e-11	0.335793	-6.75384	-2.26789	1216.39	RAMP1
ENSG00000270170	2.85e-10	1.44e-11	0.219551	-6.75394	-1.48284	3522.1	NCBP2AS2
ENSG00000186897	3e-10	1.52e-11	0.247879	-6.746	-1.67219	383.681	C1QL4
ENSG00000117748	3.05e-10	1.56e-11	0.116957	-6.74247	-0.788578	4730.57	RPA2
ENSG00000170906	3.05e-10	1.56e-11	0.222575	-6.74224	-1.50065	1045.64	NDUFA3
ENSG00000181610	3.05e-10	1.56e-11	0.141043	-6.7423	-0.950956	4906.98	MRPS23
ENSG00000068985	3.06e-10	1.57e-11	0.63736	-6.74101	-4.29645	25.7536	PAGE1
ENSG00000072401	3.06e-10	1.57e-11	0.146549	-6.74143	-0.987951	1110.21	UBE2D1
ENSG00000106049	3.07e-10	1.58e-11	0.135514	-6.74039	-0.913414	2432.11	HIBADH
ENSG00000256269	3.46e-10	1.79e-11	0.224119	-6.72198	-1.50652	2636.35	HMBS
ENSG00000178982	3.47e-10	1.8e-11	0.192	-6.72144	-1.29052	5711.99	EIF3K
ENSG00000185808	3.5e-10	1.82e-11	0.133169	-6.7198	-0.894866	818.646	PIGP
ENSG00000134308	3.87e-10	2.03e-11	0.117636	-6.70393	-0.788623	20124.7	YWHAQ
ENSG00000275512	3.97e-10	2.09e-11	0.287571	-6.69977	-1.92666	81.5138	NA
ENSG00000110080	4.07e-10	2.14e-11	0.220791	-6.69584	-1.47838	3764.93	ST3GAL4
ENSG00000130558	4.18e-10	2.21e-11	0.149098	-6.69175	-0.997723	594.42	OLFM1
ENSG00000110448	4.21e-10	2.22e-11	0.240683	-6.69052	-1.61029	126.551	CD5
ENSG00000237310	4.22e-10	2.23e-11	0.266412	-6.68998	-1.78229	170.277	LINC03011
ENSG00000166823	4.28e-10	2.27e-11	0.317845	-6.6873	-2.12552	1051.63	MESP1
ENSG00000175701	4.36e-10	2.32e-11	0.260095	-6.68417	-1.73852	535.268	MTLN
ENSG00000198918	4.37e-10	2.33e-11	0.193823	-6.68355	-1.29542	7957.81	RPL39
ENSG00000176092	4.44e-10	2.37e-11	0.255794	-6.68098	-1.70895	232.288	CRYBG2
ENSG00000170892	4.44e-10	2.38e-11	0.23377	-6.68081	-1.56177	6367.41	TSEN34
ENSG00000100151	4.52e-10	2.42e-11	0.528856	-6.67793	-3.53166	27.2413	PICK1
ENSG00000012171	4.72e-10	2.54e-11	0.257197	-6.67105	-1.71578	289.388	SEMA3B
ENSG00000119185	4.82e-10	2.59e-11	0.140829	-6.66806	-0.939056	2497.76	ITGB1BP1
ENSG00000137876	4.96e-10	2.67e-11	0.121452	-6.66353	-0.809297	3480.72	RSL24D1
ENSG00000183527	5.3e-10	2.86e-11	0.160039	-6.65341	-1.06481	3217.62	PSMG1
ENSG00000152270	5.37e-10	2.91e-11	0.299284	-6.65091	-1.99051	132.157	PDE3B
ENSG00000070761	5.62e-10	3.05e-11	0.144949	-6.64395	-0.963033	2286.11	CFAP20
ENSG00000287710	5.75e-10	3.13e-11	0.290317	-6.64041	-1.92782	98.9501	NA
ENSG00000083099	5.98e-10	3.27e-11	0.14147	-6.63403	-0.938514	1399.03	LYRM2
ENSG00000125995	5.99e-10	3.28e-11	0.248086	-6.63356	-1.64569	5026.03	ROMO1
ENSG00000233276	6.56e-10	3.61e-11	0.288278	-6.61908	-1.90813	18237	GPX1
ENSG00000143195	6.88e-10	3.8e-11	0.24436	-6.61154	-1.61559	300.379	ILDR2
ENSG00000135925	7.1e-10	3.93e-11	0.405465	-6.60672	-2.67879	59.4248	WNT10A
ENSG00000109062	7.18e-10	3.98e-11	0.232983	-6.6048	-1.53881	7310.69	NHERF1
ENSG00000115128	7.52e-10	4.17e-11	0.157662	-6.59777	-1.04022	2908.42	SF3B6
ENSG00000108107	7.85e-10	4.36e-11	0.255947	-6.59113	-1.68698	26291.1	RPL28
ENSG00000104522	8.15e-10	4.55e-11	0.254935	-6.58504	-1.67876	2694.47	GFUS
ENSG00000145861	8.21e-10	4.59e-11	0.391726	-6.58381	-2.57905	84.4958	C1QTNF2
ENSG00000112695	8.25e-10	4.61e-11	0.201619	-6.58289	-1.32723	4185.27	COX7A2
ENSG00000174099	8.4e-10	4.71e-11	0.188638	-6.57988	-1.24121	354.216	MSRB3
ENSG00000105427	8.77e-10	4.95e-11	0.393024	-6.57251	-2.58316	84.6645	CNFN
ENSG00000135643	8.95e-10	5.06e-11	0.261453	-6.56922	-1.71754	83.8021	KCNMB4
ENSG00000100138	9.18e-10	5.2e-11	0.163402	-6.56515	-1.07276	4608.68	SNU13
ENSG00000171155	9.24e-10	5.24e-11	0.14154	-6.56395	-0.929062	501.843	C1GALT1C1
ENSG00000082213	9.3e-10	5.28e-11	0.161469	-6.56286	-1.05969	711.045	C5orf22
ENSG00000206075	9.31e-10	5.29e-11	0.565301	-6.56256	-3.70982	23.9824	SERPINB5
ENSG00000108826	1.01e-09	5.76e-11	0.197183	-6.54986	-1.29152	2761.31	MRPL27
ENSG00000147403	1.12e-09	6.39e-11	0.208267	-6.53433	-1.36089	80799.1	RPL10
ENSG00000125870	1.14e-09	6.56e-11	0.130037	-6.53043	-0.8492	3099.65	SNRPB2
ENSG00000165443	1.15e-09	6.6e-11	0.148322	-6.52945	-0.96846	867.46	PHYHIPL
ENSG00000155876	1.22e-09	7.03e-11	0.133398	-6.5201	-0.869769	3793.82	RRAGA
ENSG00000156482	1.23e-09	7.12e-11	0.180764	-6.51819	-1.17825	7066.71	RPL30
ENSG00000114902	1.29e-09	7.46e-11	0.144145	-6.51114	-0.938545	2874.61	SPCS1
ENSG00000015475	1.3e-09	7.55e-11	0.211693	-6.50938	-1.37799	2269.42	BID
ENSG00000130748	1.3e-09	7.57e-11	0.30796	-6.50895	-2.0045	4229.87	TMEM160
ENSG00000176401	1.37e-09	7.97e-11	0.202511	-6.50122	-1.31657	242.936	EID2B
ENSG00000156110	1.45e-09	8.47e-11	0.14856	-6.49193	-0.964443	2449.04	ADK
ENSG00000122176	1.46e-09	8.53e-11	0.479297	-6.49094	-3.11108	34.5507	FMOD
ENSG00000145592	1.48e-09	8.67e-11	0.208361	-6.48856	-1.35196	14079.2	RPL37
ENSG00000126458	1.49e-09	8.72e-11	0.292975	-6.48758	-1.9007	1161.55	RRAS
ENSG00000099795	1.55e-09	9.1e-11	0.273328	-6.48124	-1.7715	5286.03	NDUFB7
ENSG00000147255	1.63e-09	9.6e-11	0.382309	-6.47317	-2.47475	74.3972	IGSF1
ENSG00000180817	1.65e-09	9.74e-11	0.136869	-6.47096	-0.885675	7194.21	PPA1
ENSG00000183605	1.66e-09	9.85e-11	0.153468	-6.46922	-0.992821	1423.4	SFXN4
ENSG00000108479	1.74e-09	1.03e-10	0.294552	-6.46194	-1.90338	752.071	GALK1
ENSG00000243479	1.82e-09	1.08e-10	0.201039	-6.455	-1.29771	552.985	MNX1-AS1
ENSG00000162961	1.83e-09	1.09e-10	0.174433	-6.4535	-1.12571	1784.12	DPY30
ENSG00000082293	1.87e-09	1.12e-10	0.285146	-6.4502	-1.83925	71.1511	COL19A1
ENSG00000114388	1.89e-09	1.13e-10	0.173307	-6.44851	-1.11757	992.377	NPRL2
ENSG00000236682	1.91e-09	1.14e-10	0.201893	-6.44694	-1.30159	212.573	NA
ENSG00000171421	1.93e-09	1.16e-10	0.177015	-6.44492	-1.14085	1962.14	MRPL36
ENSG00000178015	1.93e-09	1.16e-10	0.250974	-6.44415	-1.61732	116.81	GPR150
ENSG00000253434	1.93e-09	1.16e-10	0.471899	-6.44506	-3.04142	25.7671	LINC02237
ENSG00000100336	1.94e-09	1.17e-10	0.270451	-6.44361	-1.74268	102.698	APOL4
ENSG00000100300	1.97e-09	1.18e-10	0.315216	-6.44137	-2.03042	7155.74	TSPO
ENSG00000169891	1.98e-09	1.19e-10	0.270638	-6.4401	-1.74294	141.324	REPS2
ENSG00000005471	2e-09	1.21e-10	0.355348	-6.43856	-2.28793	44.7355	ABCB4
ENSG00000203950	2.02e-09	1.22e-10	0.209174	-6.4371	-1.34647	6728.07	RTL8A
ENSG00000020577	2.03e-09	1.23e-10	0.291465	-6.43584	-1.87582	144.742	SAMD4A
ENSG00000166797	2.19e-09	1.33e-10	0.142573	-6.42348	-0.915813	1902.75	CIAO2A
ENSG00000175287	2.34e-09	1.43e-10	0.302387	-6.41286	-1.93917	74.8614	PHYHD1
ENSG00000075651	2.36e-09	1.44e-10	0.270898	-6.41124	-1.73679	126.848	PLD1
ENSG00000165475	2.39e-09	1.47e-10	0.198006	-6.40892	-1.26901	594.58	CRYL1
ENSG00000104518	2.42e-09	1.48e-10	0.317104	-6.40728	-2.03177	1436.85	GSDMD
ENSG00000011260	2.46e-09	1.51e-10	0.11644	-6.40459	-0.745748	5904.08	UTP18
ENSG00000147231	2.49e-09	1.53e-10	0.254063	-6.40259	-1.62666	174.795	RADX
ENSG00000102760	2.52e-09	1.55e-10	0.166115	-6.40028	-1.06318	2017.37	RGCC
ENSG00000172172	2.59e-09	1.6e-10	0.141595	-6.39584	-0.905618	2656.71	MRPL13
ENSG00000161677	2.65e-09	1.64e-10	0.299245	-6.39205	-1.91279	384.119	JOSD2
ENSG00000123131	2.68e-09	1.65e-10	0.178945	-6.39045	-1.14354	11311.3	PRDX4
ENSG00000130829	2.74e-09	1.7e-10	0.26093	-6.38666	-1.66647	1008.21	DUSP9
ENSG00000143891	2.79e-09	1.74e-10	0.152697	-6.38307	-0.974677	478.173	GALM
ENSG00000164405	2.81e-09	1.75e-10	0.209294	-6.382	-1.33571	3672.63	UQCRQ
ENSG00000104823	2.9e-09	1.81e-10	0.208069	-6.37631	-1.32671	3088.35	ECH1
ENSG00000107960	2.9e-09	1.81e-10	0.170833	-6.37704	-1.08941	433.585	STN1
ENSG00000212747	2.9e-09	1.81e-10	0.160426	-6.37653	-1.02296	3720.77	RTL8B
ENSG00000243449	2.91e-09	1.82e-10	0.347486	-6.37594	-2.21555	2740.53	C4orf48
ENSG00000142546	2.96e-09	1.85e-10	0.31953	-6.3729	-2.03633	4917.52	NOSIP
ENSG00000131174	2.97e-09	1.87e-10	0.200158	-6.37202	-1.27541	4401.16	COX7B
ENSG00000140374	3.02e-09	1.9e-10	0.11898	-6.36928	-0.757816	3280.92	ETFA
ENSG00000143603	3.07e-09	1.93e-10	0.260909	-6.36669	-1.66113	69.8988	KCNN3
ENSG00000095002	3.08e-09	1.94e-10	0.14454	-6.3659	-0.920125	4140.86	MSH2
ENSG00000127184	3.21e-09	2.03e-10	0.190605	-6.35924	-1.2121	9626.97	COX7C
ENSG00000101412	3.3e-09	2.09e-10	0.221254	-6.35476	-1.40601	5512.65	E2F1
ENSG00000166448	3.36e-09	2.13e-10	0.287232	-6.35162	-1.82439	129.351	TMEM130
ENSG00000125445	3.58e-09	2.28e-10	0.155646	-6.34134	-0.987004	5732.37	MRPS7
ENSG00000276234	3.59e-09	2.29e-10	0.140542	-6.34053	-0.891109	942.07	TADA2A
ENSG00000198258	3.75e-09	2.4e-10	0.236272	-6.33356	-1.49644	4529.3	UBL5
ENSG00000163453	3.8e-09	2.43e-10	0.138884	-6.33105	-0.87928	5482	IGFBP7
ENSG00000176125	3.96e-09	2.54e-10	0.287117	-6.32423	-1.8158	321.223	UFSP1
ENSG00000184983	3.95e-09	2.54e-10	0.169203	-6.32459	-1.07014	2510.42	NDUFA6
ENSG00000075239	3.98e-09	2.56e-10	0.150753	-6.32321	-0.953241	1446.21	ACAT1
ENSG00000138381	4.05e-09	2.61e-10	0.170287	-6.32036	-1.07627	358.383	ASNSD1
ENSG00000164841	4.32e-09	2.79e-10	0.310385	-6.31028	-1.95862	60.0315	TMEM74
ENSG00000162384	4.4e-09	2.84e-10	0.151129	-6.30722	-0.953205	1766.52	CZIB
ENSG00000136933	4.64e-09	3e-10	0.16235	-6.29893	-1.02263	2088.27	RABEPK
ENSG00000046647	4.86e-09	3.15e-10	0.163766	-6.29144	-1.03033	402.916	GEMIN8
ENSG00000171119	4.95e-09	3.2e-10	0.333873	-6.28859	-2.09959	220.56	NRTN
ENSG00000157368	5.14e-09	3.35e-10	0.32146	-6.28187	-2.01937	68.361	IL34
ENSG00000116157	5.16e-09	3.36e-10	0.160595	-6.2811	-1.00872	1775.93	GPX7
ENSG00000197982	5.47e-09	3.57e-10	0.282355	-6.27157	-1.77081	2674.15	C1orf122
ENSG00000124787	5.48e-09	3.58e-10	0.149618	-6.27116	-0.938278	812.31	RPP40
ENSG00000066056	5.48e-09	3.59e-10	0.324278	-6.27106	-2.03357	71.1461	TIE1
ENSG00000143416	5.48e-09	3.59e-10	0.226216	-6.27074	-1.41854	1977.73	SELENBP1
ENSG00000163964	5.59e-09	3.67e-10	0.135319	-6.26735	-0.848091	3356.87	PIGX
ENSG00000112378	5.73e-09	3.77e-10	0.143158	-6.26326	-0.896633	6581.69	PERP
ENSG00000180879	5.9e-09	3.89e-10	0.234639	-6.25852	-1.46849	12675.8	SSR4
ENSG00000071082	5.91e-09	3.9e-10	0.175888	-6.25805	-1.10072	6585.69	RPL31
ENSG00000272106	5.95e-09	3.93e-10	0.211903	-6.25684	-1.32584	531.524	NA
ENSG00000133107	6.1e-09	4.04e-10	0.20241	-6.2525	-1.26557	550.021	TRPC4
ENSG00000148834	6.17e-09	4.09e-10	0.224532	-6.25061	-1.40346	2385.97	GSTO1
ENSG00000181163	6.18e-09	4.1e-10	0.126293	-6.25034	-0.789377	46902.6	NPM1
ENSG00000232119	6.46e-09	4.31e-10	0.174263	-6.24252	-1.08784	1412.73	MCTS1
ENSG00000158769	6.51e-09	4.35e-10	0.228778	-6.2409	-1.42778	189.5	F11R
ENSG00000131459	6.58e-09	4.4e-10	0.197356	-6.23907	-1.23132	194.852	GFPT2
ENSG00000273344	6.59e-09	4.42e-10	0.15738	-6.23856	-0.981825	1759.23	PAXIP1-DT
ENSG00000182154	6.64e-09	4.45e-10	0.293964	-6.23727	-1.83353	3922.67	MRPL41
ENSG00000042753	6.88e-09	4.62e-10	0.294847	-6.23146	-1.83732	5507.45	AP2S1
ENSG00000101439	6.95e-09	4.68e-10	0.25265	-6.22939	-1.57386	8448.57	CST3
ENSG00000151500	7.15e-09	4.82e-10	0.150475	-6.22498	-0.936701	1546.56	THYN1
ENSG00000104738	7.22e-09	4.88e-10	0.129473	-6.22294	-0.805703	11399	MCM4
ENSG00000130595	7.22e-09	4.88e-10	0.452696	-6.22283	-2.81705	33.7321	TNNT3
ENSG00000116096	7.22e-09	4.89e-10	0.186861	-6.22275	-1.16279	1499.74	SPR
ENSG00000261526	7.37e-09	4.99e-10	0.22505	-6.21953	-1.39971	98.2628	NA
ENSG00000249169	7.4e-09	5.01e-10	0.517276	-6.21869	-3.21678	23.9702	NA
ENSG00000274248	8.14e-09	5.55e-10	0.431114	-6.20276	-2.67409	52.5644	NA
ENSG00000150459	8.15e-09	5.56e-10	0.129938	-6.20248	-0.80594	5720.86	SAP18
ENSG00000137100	8.46e-09	5.78e-10	0.189899	-6.1962	-1.17665	1476.92	DCTN3
ENSG00000198931	8.68e-09	5.95e-10	0.280896	-6.19186	-1.73927	7671.33	APRT
ENSG00000174990	8.89e-09	6.12e-10	0.442859	-6.18731	-2.7401	28.6555	CA5A
ENSG00000185250	8.92e-09	6.14e-10	0.196509	-6.1868	-1.21576	186.361	PPIL6
ENSG00000160867	9.08e-09	6.26e-10	0.331036	-6.18383	-2.04707	141.109	FGFR4
ENSG00000147684	9.16e-09	6.33e-10	0.211714	-6.18199	-1.30882	4126.1	NDUFB9
ENSG00000119421	9.25e-09	6.42e-10	0.212358	-6.1798	-1.31233	2562.17	NDUFA8
ENSG00000126709	9.29e-09	6.45e-10	0.276112	-6.17905	-1.70611	361.205	IFI6
ENSG00000112149	9.35e-09	6.5e-10	0.134084	-6.17784	-0.828349	1302.86	CD83
ENSG00000167900	9.65e-09	6.72e-10	0.249346	-6.17264	-1.53912	5424.46	TK1
ENSG00000172115	9.77e-09	6.81e-10	0.148639	-6.17042	-0.917166	8970.57	CYCS
ENSG00000106153	1.02e-08	7.12e-10	0.232012	-6.16345	-1.42999	24341.8	CHCHD2
ENSG00000169189	1.02e-08	7.14e-10	0.202261	-6.16305	-1.24655	1715.88	NSMCE1
ENSG00000156709	1.02e-08	7.17e-10	0.146377	-6.16232	-0.902025	3091.09	AIFM1
ENSG00000137563	1.04e-08	7.29e-10	0.144172	-6.15959	-0.888042	3312.93	GGH
ENSG00000165724	1.05e-08	7.42e-10	0.173381	-6.15693	-1.0675	2171.58	ZMYND19
ENSG00000131469	1.09e-08	7.66e-10	0.203182	-6.15182	-1.24994	29576.8	RPL27
ENSG00000146151	1.1e-08	7.72e-10	0.629471	-6.15049	-3.87155	19.3898	HMGCLL1
ENSG00000137720	1.12e-08	7.94e-10	0.176683	-6.14619	-1.08592	326.629	CFAP68
ENSG00000260708	1.13e-08	7.97e-10	0.222398	-6.14554	-1.36675	367.236	NA
ENSG00000179933	1.13e-08	8e-10	0.123765	-6.14496	-0.760528	3166.68	C14orf119
ENSG00000188846	1.13e-08	8.05e-10	0.14003	-6.14389	-0.860331	16804.7	RPL14
ENSG00000084754	1.14e-08	8.08e-10	0.128412	-6.14325	-0.788866	6034.07	HADHA
ENSG00000168028	1.14e-08	8.13e-10	0.243423	-6.14231	-1.49518	50424.2	RPSA
ENSG00000107874	1.15e-08	8.17e-10	0.223767	-6.14161	-1.37429	2428.92	CUEDC2
ENSG00000113407	1.17e-08	8.36e-10	0.15026	-6.13789	-0.922279	5152.29	TARS1
ENSG00000239569	1.17e-08	8.36e-10	0.227398	-6.13796	-1.39576	217.078	NA
ENSG00000184232	1.19e-08	8.53e-10	0.275016	-6.13483	-1.68718	592.049	OAF
ENSG00000103363	1.2e-08	8.57e-10	0.248386	-6.13399	-1.5236	6541.69	ELOB
ENSG00000148303	1.2e-08	8.58e-10	0.177019	-6.13377	-1.0858	41049.4	RPL7A
ENSG00000162687	1.24e-08	8.88e-10	0.392098	-6.1284	-2.40293	71.2876	KCNT2
ENSG00000165283	1.29e-08	9.25e-10	0.171382	-6.12192	-1.04919	6886.27	STOML2
ENSG00000174080	1.31e-08	9.45e-10	0.23592	-6.11849	-1.44348	1728.37	CTSF
ENSG00000230844	1.35e-08	9.74e-10	0.16858	-6.1136	-1.03063	456.207	ZNF674-AS1
ENSG00000112773	1.38e-08	9.95e-10	0.317406	-6.11014	-1.9394	70.5522	TENT5A
ENSG00000227063	1.39e-08	1e-09	0.179034	-6.10911	-1.09374	3868.07	NA
ENSG00000162976	1.42e-08	1.03e-09	0.174942	-6.10432	-1.0679	219.809	SLC66A3
ENSG00000246089	1.42e-08	1.03e-09	0.201552	-6.10546	-1.23057	355.948	MCPH1-DT
ENSG00000146425	1.43e-08	1.04e-09	0.16248	-6.10371	-0.991734	2374.31	DYNLT1
ENSG00000108179	1.46e-08	1.06e-09	0.179249	-6.10018	-1.09345	3581.02	PPIF
ENSG00000174939	1.48e-08	1.08e-09	0.298315	-6.09721	-1.81889	452.459	ASPHD1
ENSG00000184451	1.5e-08	1.1e-09	0.342653	-6.09373	-2.08804	227.968	CCR10
ENSG00000115085	1.52e-08	1.12e-09	0.685061	-6.09141	-4.17298	23.5163	ZAP70
ENSG00000023892	1.59e-08	1.17e-09	0.217727	-6.08375	-1.3246	597.63	DEF6
ENSG00000090263	1.59e-08	1.17e-09	0.170983	-6.08433	-1.04032	1524.39	MRPS33
ENSG00000125821	1.6e-08	1.18e-09	0.217818	-6.08322	-1.32503	1488.55	DTD1
ENSG00000132313	1.62e-08	1.19e-09	0.133009	-6.08121	-0.808855	807.08	MRPL35
ENSG00000196262	1.62e-08	1.2e-09	0.168859	-6.08018	-1.02669	66657.7	PPIA
ENSG00000108039	1.67e-08	1.24e-09	0.128556	-6.07513	-0.780995	4745.26	XPNPEP1
ENSG00000174460	1.69e-08	1.25e-09	0.564262	-6.07334	-3.42696	20.0726	ZCCHC12
ENSG00000198755	1.68e-08	1.25e-09	0.144289	-6.07432	-0.876456	20733.9	RPL10A
ENSG00000178741	1.75e-08	1.31e-09	0.217883	-6.06655	-1.3218	5075.09	COX5A
ENSG00000129562	1.81e-08	1.35e-09	0.162518	-6.06151	-0.985103	8442.67	DAD1
ENSG00000164830	1.81e-08	1.35e-09	0.154862	-6.0611	-0.938632	668.64	OXR1
ENSG00000184162	1.84e-08	1.38e-09	0.181102	-6.05836	-1.09718	1295.36	NR2C2AP
ENSG00000167526	1.9e-08	1.42e-09	0.235063	-6.05298	-1.42283	55344.7	RPL13
ENSG00000163918	1.9e-08	1.43e-09	0.131693	-6.05227	-0.79704	3983.04	RFC4
ENSG00000103415	1.92e-08	1.45e-09	0.199544	-6.05032	-1.20731	3522.13	HMOX2
ENSG00000139160	1.93e-08	1.45e-09	0.192872	-6.04961	-1.1668	193.109	ETFBKMT
ENSG00000089157	1.99e-08	1.5e-09	0.202315	-6.04422	-1.22283	97227.8	RPLP0
ENSG00000145912	1.99e-08	1.5e-09	0.19991	-6.04435	-1.20832	3887.61	NHP2
ENSG00000154723	2.07e-08	1.57e-09	0.178342	-6.03738	-1.07672	2887.14	ATP5PF
ENSG00000130826	2.1e-08	1.59e-09	0.118373	-6.0346	-0.714333	11873.2	DKC1
ENSG00000186468	2.15e-08	1.63e-09	0.173382	-6.0306	-1.0456	9168.08	RPS23
ENSG00000039139	2.2e-08	1.68e-09	0.248103	-6.02601	-1.49507	210.554	DNAH5
ENSG00000070010	2.22e-08	1.7e-09	0.136163	-6.02457	-0.820321	3828.78	UFD1
ENSG00000182973	2.22e-08	1.7e-09	0.129196	-6.02421	-0.778301	1811.66	CNOT10
ENSG00000253716	2.26e-08	1.73e-09	0.260655	-6.02107	-1.56942	272.917	MINCR
ENSG00000259560	2.27e-08	1.74e-09	0.419737	-6.02026	-2.52693	136.667	NA
ENSG00000173915	2.3e-08	1.77e-09	0.183244	-6.01792	-1.10275	1974.94	ATP5MK
ENSG00000099256	2.34e-08	1.8e-09	0.125379	-6.01495	-0.754151	2102.53	PRTFDC1
ENSG00000103260	2.34e-08	1.8e-09	0.295879	-6.01482	-1.77966	12926.6	METRN
ENSG00000126457	2.41e-08	1.85e-09	0.226348	-6.01021	-1.3604	14728.3	PRMT1
ENSG00000211459	2.43e-08	1.87e-09	0.273198	-6.00888	-1.64161	26602.7	NA
ENSG00000175344	2.44e-08	1.88e-09	0.429634	-6.00757	-2.58106	27.0487	CHRNA7
ENSG00000278376	2.44e-08	1.88e-09	0.323186	-6.00798	-1.9417	60.2313	NA
ENSG00000165084	2.44e-08	1.89e-09	0.406186	-6.00742	-2.44013	30.8619	C8orf34
ENSG00000285572	2.45e-08	1.9e-09	0.66637	-6.00624	-4.00238	23.7856	LOC124903183
ENSG00000164182	2.46e-08	1.91e-09	0.148653	-6.00569	-0.892764	1373.68	NDUFAF2
ENSG00000117395	2.54e-08	1.98e-09	0.125445	-5.99983	-0.752651	3469.43	EBNA1BP2
ENSG00000120158	2.6e-08	2.02e-09	0.12825	-5.99581	-0.768963	1843.58	RCL1
ENSG00000168918	2.62e-08	2.04e-09	0.183839	-5.99432	-1.10199	887.733	INPP5D
ENSG00000183617	2.7e-08	2.11e-09	0.288859	-5.98926	-1.73005	2073.12	MRPL54
ENSG00000101843	2.79e-08	2.18e-09	0.118577	-5.98356	-0.709511	5179.07	PSMD10
ENSG00000279414	2.8e-08	2.2e-09	0.618569	-5.98253	-3.70061	21.6307	NA
ENSG00000108298	2.86e-08	2.25e-09	0.175188	-5.97893	-1.04744	41454.8	RPL19
ENSG00000255198	2.87e-08	2.26e-09	0.357952	-5.97795	-2.13982	84.9443	NA
ENSG00000172586	2.94e-08	2.32e-09	0.228071	-5.97352	-1.36239	1508.42	CHCHD1
ENSG00000189366	2.95e-08	2.33e-09	0.289416	-5.97308	-1.7287	82.4725	NA
ENSG00000128951	3.01e-08	2.39e-09	0.15567	-5.96912	-0.929212	5042.29	DUT
ENSG00000063177	3.16e-08	2.51e-09	0.270797	-5.96107	-1.61424	31205.2	RPL18
ENSG00000182674	3.2e-08	2.54e-09	0.650709	-5.95864	-3.87734	26.9729	KCNB2
ENSG00000160345	3.26e-08	2.61e-09	0.23148	-5.95471	-1.3784	379.58	PIERCE1
ENSG00000006534	3.48e-08	2.79e-09	0.1802	-5.94352	-1.07102	531.046	ALDH3B1
ENSG00000174206	3.51e-08	2.81e-09	0.133341	-5.94205	-0.79232	730.953	KICS2
ENSG00000106400	3.69e-08	2.96e-09	0.247308	-5.93365	-1.46744	3397.16	ZNHIT1
ENSG00000169689	3.69e-08	2.97e-09	0.216227	-5.93343	-1.28297	7879.42	CENPX
ENSG00000231389	3.72e-08	3e-09	0.676487	-5.93177	-4.01276	18.6764	HLA-DPA1
ENSG00000184979	3.84e-08	3.09e-09	0.200614	-5.92652	-1.18894	258.886	USP18
ENSG00000042493	3.84e-08	3.1e-09	0.254074	-5.92638	-1.50574	783.49	CAPG
ENSG00000160307	3.84e-08	3.1e-09	0.363421	-5.92629	-2.15374	43.0412	S100B
ENSG00000161610	3.96e-08	3.2e-09	0.450591	-5.92103	-2.66796	63.9786	HCRT
ENSG00000169660	4.03e-08	3.26e-09	0.214137	-5.91779	-1.26722	1524.77	HEXD
ENSG00000101182	4.06e-08	3.28e-09	0.160202	-5.91677	-0.947875	14703.9	PSMA7
ENSG00000149294	4.1e-08	3.32e-09	0.257727	-5.91495	-1.52444	106.608	NCAM1
ENSG00000178057	4.25e-08	3.46e-09	0.236573	-5.90829	-1.39774	2833.29	NDUFAF3
ENSG00000179271	4.26e-08	3.47e-09	0.263087	-5.90778	-1.55426	12266.5	GADD45GIP1
ENSG00000197958	4.32e-08	3.52e-09	0.16257	-5.90518	-0.960004	22805.1	RPL12
ENSG00000085662	4.54e-08	3.71e-09	0.201826	-5.89653	-1.19007	8790.62	AKR1B1
ENSG00000148290	4.54e-08	3.71e-09	0.223709	-5.89672	-1.31915	1077.29	SURF1
ENSG00000118137	4.69e-08	3.84e-09	0.393542	-5.89079	-2.31827	42.8747	APOA1
ENSG00000105372	4.69e-08	3.85e-09	0.238361	-5.89072	-1.40412	27516.8	RPS19
ENSG00000160211	4.69e-08	3.85e-09	0.230446	-5.89035	-1.35741	15132.8	G6PD
ENSG00000267100	4.81e-08	3.96e-09	0.177568	-5.88602	-1.04517	1385.49	ILF3-DT
ENSG00000277075	4.85e-08	4e-09	0.288949	-5.88428	-1.70026	101.473	H2AC8
ENSG00000277972	4.86e-08	4.01e-09	0.282368	-5.8838	-1.6614	2401.18	CISD3
ENSG00000156508	4.9e-08	4.05e-09	0.120868	-5.88215	-0.710963	323501	EEF1A1
ENSG00000221867	4.9e-08	4.06e-09	0.177031	-5.88193	-1.04129	10644.9	MAGEA3
ENSG00000060138	4.92e-08	4.07e-09	0.141671	-5.88137	-0.833217	6156.28	YBX3
ENSG00000188290	4.93e-08	4.08e-09	0.305984	-5.88074	-1.79941	5956.57	HES4
ENSG00000143341	4.95e-08	4.11e-09	0.2864	-5.87989	-1.684	114.359	HMCN1
ENSG00000134590	5.12e-08	4.25e-09	0.235029	-5.87434	-1.38064	9576.2	RTL8C
ENSG00000246705	5.15e-08	4.28e-09	0.288402	-5.87296	-1.69378	875.577	H2AJ
ENSG00000277368	5.19e-08	4.31e-09	0.424775	-5.87175	-2.49417	38.0776	NA
ENSG00000236751	5.21e-08	4.34e-09	0.306422	-5.87086	-1.79896	80.6813	NA
ENSG00000122026	5.28e-08	4.39e-09	0.164144	-5.86862	-0.963296	17518.5	RPL21
ENSG00000227199	5.27e-08	4.39e-09	0.221437	-5.86896	-1.2996	267.362	ST7-AS1
ENSG00000168090	5.31e-08	4.43e-09	0.142242	-5.8674	-0.834589	9454.05	COPS6
ENSG00000264029	5.42e-08	4.52e-09	0.833856	-5.8639	-4.88965	19.0384	NA
ENSG00000103253	5.53e-08	4.62e-09	0.292378	-5.86019	-1.71339	1751.18	HAGHL
ENSG00000164051	5.65e-08	4.74e-09	0.160464	-5.85616	-0.939703	638.787	CCDC51
ENSG00000169599	5.65e-08	4.74e-09	0.159	-5.85612	-0.931122	1148.89	NFU1
ENSG00000228175	5.73e-08	4.81e-09	0.2504	-5.85354	-1.46573	137.848	NA
ENSG00000177674	5.78e-08	4.86e-09	0.269875	-5.85188	-1.57928	2769.94	AGTRAP
ENSG00000076716	5.8e-08	4.88e-09	0.594413	-5.85132	-3.4781	22.6343	GPC4
ENSG00000142544	5.82e-08	4.9e-09	0.322875	-5.85039	-1.88894	2211.91	CTU1
ENSG00000203883	5.82e-08	4.91e-09	0.281539	-5.85027	-1.64708	543.694	SOX18
ENSG00000244184	5.92e-08	4.99e-09	0.390942	-5.84735	-2.28597	34.7743	PELP1-DT
ENSG00000204237	5.99e-08	5.06e-09	0.275632	-5.84524	-1.61113	2304.8	OXLD1
ENSG00000086065	6.07e-08	5.13e-09	0.130912	-5.84299	-0.764918	2434.34	CHMP5
ENSG00000110328	6.11e-08	5.18e-09	0.144791	-5.8413	-0.84577	796.162	GALNT18
ENSG00000184076	6.13e-08	5.2e-09	0.23291	-5.84076	-1.36037	1493.16	UQCR10
ENSG00000143727	6.15e-08	5.22e-09	0.130846	-5.84002	-0.764141	4571.71	ACP1
ENSG00000178226	6.23e-08	5.29e-09	0.310454	-5.83778	-1.81236	132.615	PRSS36
ENSG00000135519	6.24e-08	5.31e-09	0.245105	-5.83724	-1.43074	3760.71	KCNH3
ENSG00000168894	6.32e-08	5.38e-09	0.216007	-5.83501	-1.2604	2080.41	RNF181
ENSG00000261210	6.34e-08	5.4e-09	0.52291	-5.83443	-3.05088	22.9543	CLEC19A
ENSG00000160213	6.5e-08	5.55e-09	0.196056	-5.8299	-1.14299	5778.57	CSTB
ENSG00000099330	6.52e-08	5.57e-09	0.231937	-5.82914	-1.35199	498.044	OCEL1
ENSG00000095794	6.61e-08	5.66e-09	0.149558	-5.82661	-0.871416	678.958	CREM
ENSG00000076043	6.62e-08	5.67e-09	0.173656	-5.82618	-1.01175	706.763	REXO2
ENSG00000177917	6.79e-08	5.82e-09	0.144771	-5.82184	-0.842833	2983.84	ARL6IP6
ENSG00000187608	7.06e-08	6.06e-09	0.278878	-5.81499	-1.62167	3186.56	ISG15
ENSG00000263412	7.09e-08	6.09e-09	0.216644	-5.81426	-1.25963	104.779	NFE2L1-DT
ENSG00000262075	7.12e-08	6.13e-09	0.404304	-5.81326	-2.35032	39.7863	DKFZP434A062
ENSG00000223298	7.14e-08	6.15e-09	0.670068	-5.81267	-3.89489	19.7049	NA
ENSG00000004939	7.16e-08	6.17e-09	0.541811	-5.81199	-3.149	21.5103	SLC4A1
ENSG00000126267	7.16e-08	6.17e-09	0.248588	-5.81208	-1.44481	4208.31	COX6B1
ENSG00000243766	7.25e-08	6.25e-09	0.419155	-5.80991	-2.43525	34.5975	NA
ENSG00000113845	7.33e-08	6.33e-09	0.131145	-5.80782	-0.761667	2339.27	TIMMDC1
ENSG00000107262	7.39e-08	6.39e-09	0.174598	-5.80634	-1.01378	1617.69	BAG1
ENSG00000198242	7.47e-08	6.46e-09	0.161529	-5.80433	-0.937569	13341.4	RPL23A
ENSG00000185046	7.47e-08	6.47e-09	0.293814	-5.8042	-1.70536	374.061	ANKS1B
ENSG00000131669	7.75e-08	6.72e-09	0.260813	-5.79779	-1.51214	1219.49	NINJ1
ENSG00000006210	7.88e-08	6.85e-09	0.267097	-5.7946	-1.54772	231.508	CX3CL1
ENSG00000092758	7.9e-08	6.88e-09	0.245817	-5.79383	-1.42422	181.094	COL9A3
ENSG00000125901	7.9e-08	6.88e-09	0.2213	-5.79392	-1.28219	4208.88	MRPS26
ENSG00000140365	8.07e-08	7.03e-09	0.224853	-5.7901	-1.30192	3044.15	COMMD4
ENSG00000169019	8.07e-08	7.03e-09	0.139253	-5.7903	-0.806315	628.511	COMMD8
ENSG00000273702	8.23e-08	7.2e-09	0.212161	-5.78627	-1.22762	133.988	NA
ENSG00000131724	8.38e-08	7.33e-09	0.166467	-5.78308	-0.962689	387.037	IL13RA1
ENSG00000130208	8.42e-08	7.38e-09	0.330569	-5.78195	-1.91133	106.629	APOC1
ENSG00000130830	8.47e-08	7.44e-09	0.270577	-5.78076	-1.56414	113.516	MPP1
ENSG00000164346	8.47e-08	7.45e-09	0.122303	-5.78048	-0.706968	5399.1	NSA2
ENSG00000230990	8.47e-08	7.45e-09	0.225536	-5.78054	-1.30372	171.744	NA
ENSG00000203867	8.5e-08	7.47e-09	0.333431	-5.7799	-1.9272	39.5108	RBM20
ENSG00000120509	8.8e-08	7.75e-09	0.159072	-5.77375	-0.918444	2070.72	PDZD11
ENSG00000167747	8.82e-08	7.78e-09	0.218638	-5.77317	-1.26223	4278.95	C19orf48P
ENSG00000138030	8.89e-08	7.85e-09	0.249267	-5.77169	-1.43869	718.088	KHK
ENSG00000120549	8.93e-08	7.89e-09	0.195003	-5.77072	-1.12531	1093.86	KIAA1217
ENSG00000102897	9.03e-08	7.99e-09	0.14947	-5.76867	-0.862242	1317.97	LYRM1
ENSG00000152642	9.05e-08	8.02e-09	0.130634	-5.76798	-0.753497	2951.07	GPD1L
ENSG00000184752	9.13e-08	8.11e-09	0.147391	-5.76608	-0.849867	1945.64	NDUFA12
ENSG00000111199	9.21e-08	8.19e-09	0.269412	-5.76452	-1.55303	108.161	TRPV4
ENSG00000114738	9.25e-08	8.24e-09	0.185452	-5.76357	-1.06887	1978.69	MAPKAPK3
ENSG00000154027	9.78e-08	8.74e-09	0.123628	-5.75358	-0.711305	1938.9	AK5
ENSG00000144199	9.83e-08	8.79e-09	0.281122	-5.75259	-1.61718	173.187	FAHD2B
ENSG00000171222	9.83e-08	8.81e-09	0.333857	-5.75227	-1.92044	12938.9	SCAND1
ENSG00000035141	9.83e-08	8.82e-09	0.125769	-5.75203	-0.723425	3782.4	FAM136A
ENSG00000037241	1e-07	9.02e-09	0.161152	-5.74818	-0.926334	1248.33	RPL26L1
ENSG00000184900	1e-07	9.02e-09	0.141809	-5.7481	-0.81513	5130.67	SUMO3
ENSG00000112667	1.02e-07	9.15e-09	0.261405	-5.74569	-1.50195	4645.18	DNPH1
ENSG00000090266	1.04e-07	9.35e-09	0.234491	-5.74217	-1.34649	6436.45	NDUFB2
ENSG00000128581	1.04e-07	9.35e-09	0.14132	-5.74219	-0.811487	1172.86	IFT22
ENSG00000027869	1.07e-07	9.7e-09	0.222502	-5.7359	-1.27625	247.919	SH2D2A
ENSG00000189337	1.07e-07	9.7e-09	0.163223	-5.73584	-0.936222	1154.65	KAZN
ENSG00000187391	1.09e-07	9.92e-09	0.151888	-5.73211	-0.870637	3082.86	MAGI2
ENSG00000147206	1.11e-07	1.01e-08	0.560817	-5.72868	-3.21274	19.1141	NXF3
ENSG00000115073	1.11e-07	1.02e-08	0.149626	-5.72815	-0.857082	1806.48	ACTR1B
ENSG00000259471	1.14e-07	1.04e-08	0.630919	-5.72353	-3.61108	20.565	LINC01169
ENSG00000104219	1.18e-07	1.08e-08	0.138201	-5.71708	-0.790104	1302.98	ZDHHC2
ENSG00000271918	1.18e-07	1.08e-08	0.254224	-5.71775	-1.45359	67.8874	NA
ENSG00000108852	1.19e-07	1.09e-08	0.212991	-5.71636	-1.21754	521.566	MPP2
ENSG00000141543	1.2e-07	1.1e-08	0.116194	-5.7141	-0.663946	4839.09	EIF4A3
ENSG00000248587	1.2e-07	1.1e-08	0.368879	-5.71391	-2.10774	47.1526	NA
ENSG00000172164	1.21e-07	1.11e-08	0.250918	-5.71308	-1.43352	152.628	SNTB1
ENSG00000173141	1.2e-07	1.11e-08	0.219367	-5.71333	-1.25332	4856.63	MRPL57
ENSG00000175606	1.2e-07	1.11e-08	0.142729	-5.71334	-0.815459	1626.97	TMEM70
ENSG00000165548	1.21e-07	1.12e-08	0.301376	-5.71179	-1.72139	112.861	TMEM63C
ENSG00000188010	1.21e-07	1.12e-08	0.180922	-5.71187	-1.0334	409.645	MORN2
ENSG00000239881	1.21e-07	1.12e-08	0.338259	-5.7116	-1.932	55.9099	NA
ENSG00000161243	1.25e-07	1.15e-08	0.287701	-5.70693	-1.64189	100.705	FBXO27
ENSG00000229117	1.26e-07	1.17e-08	0.201488	-5.70463	-1.14941	24233.6	RPL41
ENSG00000150433	1.27e-07	1.18e-08	0.144805	-5.70259	-0.825766	731.218	TMEM218
ENSG00000145741	1.29e-07	1.2e-08	0.164579	-5.69951	-0.938018	20709.8	BTF3
ENSG00000163040	1.29e-07	1.2e-08	0.200296	-5.70024	-1.14174	1497.02	CCDC74A
ENSG00000233927	1.29e-07	1.2e-08	0.25503	-5.69972	-1.4536	21410.9	RPS28
ENSG00000135446	1.3e-07	1.21e-08	0.178846	-5.69799	-1.01906	10239.3	CDK4
ENSG00000105755	1.31e-07	1.22e-08	0.268164	-5.69724	-1.52779	219.938	ETHE1
ENSG00000172809	1.33e-07	1.24e-08	0.199288	-5.69359	-1.13466	12250.4	RPL38
ENSG00000100577	1.33e-07	1.25e-08	0.245843	-5.69294	-1.39957	1243.23	GSTZ1
ENSG00000108960	1.36e-07	1.27e-08	0.133608	-5.68964	-0.760179	1257.82	MMD
ENSG00000198053	1.37e-07	1.28e-08	0.224296	-5.6883	-1.27586	142.785	SIRPA
ENSG00000130313	1.38e-07	1.3e-08	0.281111	-5.68665	-1.59858	4658.03	PGLS
ENSG00000115290	1.42e-07	1.34e-08	0.181416	-5.68121	-1.03067	182.265	GRB14
ENSG00000137714	1.44e-07	1.36e-08	0.173135	-5.67881	-0.983199	1342.54	FDX1
ENSG00000100347	1.45e-07	1.37e-08	0.156908	-5.67724	-0.890803	2501.66	SAMM50
ENSG00000124159	1.45e-07	1.37e-08	0.5424	-5.67648	-3.07893	36.6785	MATN4
ENSG00000137288	1.45e-07	1.37e-08	0.20156	-5.67695	-1.14425	2569.64	UQCC2
ENSG00000226985	1.45e-07	1.37e-08	0.230084	-5.67742	-1.30628	157.388	LINC01203
ENSG00000154277	1.46e-07	1.38e-08	0.181215	-5.67626	-1.02862	28324.6	UCHL1
ENSG00000182916	1.5e-07	1.42e-08	0.467136	-5.67051	-2.6489	23.7596	TCEAL7
ENSG00000187862	1.5e-07	1.42e-08	0.266837	-5.67146	-1.51335	144.995	TTC24
ENSG00000162367	1.53e-07	1.45e-08	0.214348	-5.66781	-1.21489	158.775	TAL1
ENSG00000231663	1.55e-07	1.47e-08	0.351755	-5.66535	-1.99282	98.2989	COA6-AS1
ENSG00000084623	1.56e-07	1.48e-08	0.20733	-5.66335	-1.17418	10371.2	EIF3I
ENSG00000142937	1.57e-07	1.49e-08	0.179545	-5.66239	-1.01666	29023.9	RPS8
ENSG00000054148	1.59e-07	1.51e-08	0.268317	-5.65996	-1.51866	2401.31	PHPT1
ENSG00000170634	1.59e-07	1.51e-08	0.209343	-5.6599	-1.18486	400.86	ACYP2
ENSG00000113558	1.6e-07	1.52e-08	0.185878	-5.65934	-1.05195	6838.48	SKP1
ENSG00000259704	1.63e-07	1.55e-08	0.508948	-5.65539	-2.8783	25.8597	LOC105370969
ENSG00000255135	1.64e-07	1.56e-08	0.218112	-5.65449	-1.23331	491.705	LOC124902718
ENSG00000113269	1.64e-07	1.57e-08	0.124656	-5.65419	-0.704827	2024.05	RNF130
ENSG00000184304	1.65e-07	1.58e-08	0.352817	-5.65264	-1.99435	71.1619	PRKD1
ENSG00000170290	1.69e-07	1.62e-08	0.706044	-5.64831	-3.98796	18.3448	SLN
ENSG00000127337	1.69e-07	1.63e-08	0.15786	-5.64774	-0.891555	579.947	YEATS4
ENSG00000184117	1.69e-07	1.63e-08	0.156037	-5.64755	-0.881229	2509	NIPSNAP1
ENSG00000182117	1.71e-07	1.65e-08	0.22186	-5.6453	-1.25247	3207.33	NOP10
ENSG00000181817	1.72e-07	1.66e-08	0.209814	-5.64399	-1.18419	1413.27	LSM10
ENSG00000264666	1.73e-07	1.67e-08	0.355145	-5.64307	-2.00411	64.0884	NA
ENSG00000111481	1.75e-07	1.69e-08	0.144358	-5.64099	-0.814322	5163.34	COPZ1
ENSG00000130203	1.75e-07	1.69e-08	0.329638	-5.64066	-1.85938	772.164	APOE
ENSG00000262332	1.75e-07	1.69e-08	0.276512	-5.64074	-1.55973	373.112	NA
ENSG00000277791	1.8e-07	1.74e-08	0.23004	-5.63568	-1.29643	9708.55	PSMB3
ENSG00000085871	1.8e-07	1.75e-08	0.154345	-5.63494	-0.869722	379.977	MGST2
ENSG00000171443	1.81e-07	1.76e-08	0.305073	-5.63384	-1.71873	518.777	ZNF524
ENSG00000086506	1.82e-07	1.77e-08	0.344697	-5.63299	-1.94167	645.458	HBQ1
ENSG00000164627	1.82e-07	1.77e-08	0.195369	-5.6334	-1.10059	200.418	KIF6
ENSG00000117419	1.84e-07	1.79e-08	0.214344	-5.63119	-1.20701	4464.3	ERI3
ENSG00000278705	1.84e-07	1.8e-08	0.685743	-5.6306	-3.86114	16.9145	H4C2
ENSG00000109390	1.87e-07	1.82e-08	0.190584	-5.62793	-1.07259	905.607	NDUFC1
ENSG00000135324	1.87e-07	1.83e-08	0.182946	-5.62756	-1.02954	198.268	MRAP2
ENSG00000166681	1.87e-07	1.83e-08	0.171954	-5.62744	-0.96766	6784.05	BEX3
ENSG00000120333	1.89e-07	1.84e-08	0.163456	-5.62613	-0.919624	2005.29	MRPS14
ENSG00000111275	1.9e-07	1.85e-08	0.158178	-5.62515	-0.889777	586.916	ALDH2
ENSG00000116586	1.94e-07	1.9e-08	0.233632	-5.62082	-1.31321	1703.22	LAMTOR2
ENSG00000145494	1.94e-07	1.9e-08	0.227773	-5.62119	-1.28036	7131.9	NDUFS6
ENSG00000204347	1.94e-07	1.9e-08	0.611374	-5.62103	-3.43655	31.075	BTBD17
ENSG00000122691	2.03e-07	1.99e-08	0.149365	-5.61243	-0.838299	4289.46	TWIST1
ENSG00000005882	2.05e-07	2.02e-08	0.203502	-5.61056	-1.14176	754.979	PDK2
ENSG00000188511	2.06e-07	2.03e-08	0.707536	-5.60949	-3.96892	18.1068	MIR3667HG
ENSG00000117448	2.09e-07	2.06e-08	0.225387	-5.60656	-1.26365	4159.01	AKR1A1
ENSG00000125652	2.09e-07	2.07e-08	0.31056	-5.60634	-1.7411	1890.79	ALKBH7
ENSG00000166133	2.12e-07	2.1e-08	0.16866	-5.6034	-0.945067	876.544	RPUSD2
ENSG00000171298	2.12e-07	2.1e-08	0.250381	-5.60394	-1.40312	1421.78	GAA
ENSG00000021826	2.15e-07	2.14e-08	0.23756	-5.60052	-1.33046	135.145	CPS1
ENSG00000135336	2.16e-07	2.14e-08	0.130164	-5.59993	-0.728909	1313.17	ORC3
ENSG00000197859	2.17e-07	2.15e-08	0.245373	-5.59909	-1.37386	667.713	ADAMTSL2
ENSG00000150787	2.19e-07	2.18e-08	0.144887	-5.59713	-0.810951	769.065	PTS
ENSG00000253619	2.19e-07	2.18e-08	0.530439	-5.59709	-2.96892	25.977	NA
ENSG00000175643	2.25e-07	2.25e-08	0.17366	-5.5918	-0.971073	735.755	RMI2
ENSG00000175756	2.25e-07	2.25e-08	0.293449	-5.59197	-1.64096	7879.18	AURKAIP1
ENSG00000183207	2.27e-07	2.26e-08	0.222575	-5.59057	-1.24432	7810.02	RUVBL2
ENSG00000117450	2.29e-07	2.29e-08	0.132396	-5.58848	-0.739892	12094.4	PRDX1
ENSG00000184986	2.29e-07	2.29e-08	0.315673	-5.58874	-1.76421	400.733	TMEM121
ENSG00000125144	2.3e-07	2.3e-08	0.343062	-5.58784	-1.91698	83.1845	MT1G
ENSG00000147804	2.35e-07	2.35e-08	0.289043	-5.58434	-1.61411	858.018	SLC39A4
ENSG00000126456	2.36e-07	2.36e-08	0.280779	-5.58344	-1.56771	4263.01	IRF3
ENSG00000134597	2.45e-07	2.45e-08	0.141444	-5.57673	-0.788795	899.614	RBMX2
ENSG00000078668	2.47e-07	2.47e-08	0.121163	-5.57503	-0.675487	5578.5	VDAC3
ENSG00000272716	2.47e-07	2.48e-08	0.367467	-5.57484	-2.04857	42.2352	NA
ENSG00000143158	2.57e-07	2.59e-08	0.184172	-5.56733	-1.02535	1381.82	MPC2
ENSG00000165678	2.62e-07	2.63e-08	0.119995	-5.56438	-0.667695	5210.42	GHITM
ENSG00000183346	2.62e-07	2.63e-08	0.220411	-5.56434	-1.22644	109.807	CABCOCO1
ENSG00000236449	2.65e-07	2.67e-08	0.193567	-5.56188	-1.0766	1227.68	NA
ENSG00000135299	2.67e-07	2.69e-08	0.4326	-5.56078	-2.40559	42.0994	ANKRD6
ENSG00000084764	2.7e-07	2.73e-08	0.198423	-5.55794	-1.10282	3157.27	MAPRE3
ENSG00000175575	2.7e-07	2.73e-08	0.143558	-5.55792	-0.797884	1133.05	PAAF1
ENSG00000178685	2.71e-07	2.74e-08	0.288825	-5.55729	-1.60508	630.792	PARP10
ENSG00000235034	2.77e-07	2.8e-08	0.495158	-5.55369	-2.74995	26.4099	C19orf81
ENSG00000185345	2.77e-07	2.81e-08	0.198508	-5.55289	-1.10229	267.128	PRKN
ENSG00000204301	2.77e-07	2.81e-08	0.294044	-5.55289	-1.63279	145.406	NOTCH4
ENSG00000135373	2.8e-07	2.83e-08	0.242511	-5.55133	-1.34626	137.852	EHF
ENSG00000182179	2.79e-07	2.83e-08	0.287654	-5.55183	-1.597	208.709	UBA7
ENSG00000107872	2.8e-07	2.84e-08	0.300242	-5.55111	-1.66668	858.082	FBXL15
ENSG00000125611	2.86e-07	2.91e-08	0.258435	-5.54688	-1.43351	951.742	CHCHD5
ENSG00000076944	2.93e-07	2.99e-08	0.294231	-5.54193	-1.63061	135.715	STXBP2
ENSG00000115944	2.95e-07	3.01e-08	0.180056	-5.54106	-0.997702	3046.1	COX7A2L
ENSG00000100097	2.95e-07	3.02e-08	0.266325	-5.54033	-1.47553	20984.7	LGALS1
ENSG00000197728	3.02e-07	3.1e-08	0.24027	-5.53596	-1.33013	11629.5	RPS26
ENSG00000114942	3.05e-07	3.13e-08	0.140972	-5.53423	-0.780174	10764.4	EEF1B2
ENSG00000233718	3.07e-07	3.15e-08	0.210919	-5.53267	-1.16694	5176.85	MYCNOS
ENSG00000160932	3.11e-07	3.2e-08	0.292409	-5.5301	-1.61705	5005.71	LY6E
ENSG00000163382	3.11e-07	3.2e-08	0.247602	-5.53004	-1.36925	7535.98	NAXE
ENSG00000105640	3.16e-07	3.26e-08	0.275622	-5.52677	-1.5233	47967.2	RPL18A
ENSG00000241764	3.17e-07	3.27e-08	0.233259	-5.5264	-1.28908	95.1371	CBLL1-AS1
ENSG00000114767	3.21e-07	3.32e-08	0.271139	-5.52366	-1.49768	3896.91	RRP9
ENSG00000161980	3.27e-07	3.39e-08	0.216076	-5.52008	-1.19276	2026.79	POLR3K
ENSG00000183978	3.4e-07	3.53e-08	0.231979	-5.51293	-1.27889	1435.05	COA3
ENSG00000123144	3.43e-07	3.56e-08	0.224819	-5.51123	-1.23903	9610.69	TRIR
ENSG00000150753	3.44e-07	3.58e-08	0.12202	-5.51055	-0.672399	26333.8	CCT5
ENSG00000132541	3.45e-07	3.59e-08	0.2184	-5.51003	-1.20339	548.006	RIDA
ENSG00000160606	3.45e-07	3.59e-08	0.268854	-5.5101	-1.48141	452.743	TLCD1
ENSG00000165704	3.5e-07	3.64e-08	0.143657	-5.50725	-0.791153	4757.59	HPRT1
ENSG00000187840	3.51e-07	3.66e-08	0.251877	-5.5067	-1.38701	6548.65	EIF4EBP1
ENSG00000093009	3.52e-07	3.67e-08	0.151866	-5.50587	-0.836151	1966.03	CDC45
ENSG00000095209	3.52e-07	3.67e-08	0.134175	-5.50587	-0.738753	1289.03	TMEM38B
ENSG00000170860	3.54e-07	3.69e-08	0.146041	-5.50493	-0.803947	1800.06	LSM3
ENSG00000177352	3.59e-07	3.74e-08	0.216232	-5.50252	-1.18982	774.026	CCDC71
ENSG00000099864	3.62e-07	3.78e-08	0.273043	-5.50072	-1.50193	3193.37	PALM
ENSG00000226097	3.64e-07	3.81e-08	0.476926	-5.49935	-2.62278	34.476	LOC101927769
ENSG00000263465	3.66e-07	3.84e-08	0.126452	-5.49803	-0.695237	1651.82	SRSF8
ENSG00000131477	3.67e-07	3.85e-08	0.269596	-5.49773	-1.48217	561.608	RAMP2
ENSG00000160131	3.67e-07	3.86e-08	0.13691	-5.49727	-0.752631	7192.44	VMA21
ENSG00000248932	3.67e-07	3.86e-08	0.194471	-5.49724	-1.06906	197.9	COPB2-DT
ENSG00000150540	3.68e-07	3.87e-08	0.365258	-5.49654	-2.00766	42.2159	HNMT
ENSG00000222004	3.7e-07	3.9e-08	0.363322	-5.49538	-1.99659	56.5438	LINC02860
ENSG00000243295	3.81e-07	4.01e-08	0.252457	-5.49032	-1.38607	323.346	NA
ENSG00000164587	3.83e-07	4.04e-08	0.243718	-5.48913	-1.3378	22328.8	RPS14
ENSG00000178896	3.85e-07	4.06e-08	0.324742	-5.48823	-1.78226	2066.12	EXOSC4
ENSG00000198356	3.86e-07	4.08e-08	0.245506	-5.48739	-1.34719	9225.83	GET3
ENSG00000171858	3.89e-07	4.11e-08	0.21633	-5.48609	-1.1868	8572.4	RPS21
ENSG00000261570	3.94e-07	4.17e-08	0.3943	-5.48369	-2.16222	36.5973	NA
ENSG00000114686	3.95e-07	4.19e-08	0.133535	-5.48284	-0.732151	4486.76	MRPL3
ENSG00000145700	3.96e-07	4.19e-08	0.498497	-5.48257	-2.73305	37.0663	ANKRD31
ENSG00000117632	4.08e-07	4.33e-08	0.172931	-5.47688	-0.947123	16442.6	STMN1
ENSG00000100360	4.23e-07	4.49e-08	0.219635	-5.47031	-1.20147	359.65	IFT27
ENSG00000142156	4.28e-07	4.56e-08	0.212862	-5.46764	-1.16385	1231.2	COL6A1
ENSG00000049249	4.31e-07	4.6e-08	0.21387	-5.46623	-1.16906	172.3	TNFRSF9
ENSG00000136710	4.36e-07	4.65e-08	0.148675	-5.46417	-0.812387	1087.04	CCDC115
ENSG00000025434	4.38e-07	4.68e-08	0.242782	-5.46292	-1.3263	564.915	NR1H3
ENSG00000129055	4.46e-07	4.78e-08	0.141187	-5.45933	-0.770787	1433.91	ANAPC13
ENSG00000125148	4.5e-07	4.82e-08	0.259371	-5.45788	-1.41561	3253.65	MT2A
ENSG00000128283	4.5e-07	4.82e-08	0.259977	-5.45774	-1.41888	1595.22	CDC42EP1
ENSG00000139428	4.6e-07	4.94e-08	0.207534	-5.45362	-1.13181	1226.02	MMAB
ENSG00000079785	4.61e-07	4.96e-08	0.131411	-5.45282	-0.716561	6722.5	DDX1
ENSG00000205116	4.67e-07	5.02e-08	0.206988	-5.45057	-1.1282	145.333	TMEM88B
ENSG00000131100	4.69e-07	5.05e-08	0.135335	-5.44955	-0.737514	3249.49	ATP6V1E1
ENSG00000143977	4.7e-07	5.07e-08	0.169332	-5.44899	-0.922687	2975.1	SNRPG
ENSG00000111261	4.72e-07	5.09e-08	0.134342	-5.44808	-0.731907	1265.67	MANSC1
ENSG00000116288	4.74e-07	5.12e-08	0.156695	-5.44714	-0.853541	11424.3	PARK7
ENSG00000130204	4.82e-07	5.21e-08	0.196946	-5.44391	-1.07216	8252.06	TOMM40
ENSG00000163041	4.82e-07	5.21e-08	0.149317	-5.44403	-0.812885	20038.7	H3-3A
ENSG00000167136	4.82e-07	5.22e-08	0.295246	-5.44358	-1.60719	1153.59	ENDOG
ENSG00000167272	4.91e-07	5.33e-08	0.178975	-5.43986	-0.973601	2112.41	POP5
ENSG00000105669	4.97e-07	5.4e-08	0.273491	-5.43771	-1.48716	8363.97	COPE
ENSG00000147202	5.03e-07	5.47e-08	0.240275	-5.43543	-1.306	633.093	DIAPH2
ENSG00000164172	5.05e-07	5.49e-08	0.125011	-5.43458	-0.679384	1648.56	MOCS2
ENSG00000065057	5.06e-07	5.5e-08	0.304884	-5.4343	-1.65683	3264.36	NTHL1
ENSG00000106003	5.12e-07	5.57e-08	0.247392	-5.43197	-1.34382	479.365	LFNG
ENSG00000128309	5.16e-07	5.62e-08	0.30111	-5.43047	-1.63517	5270.42	MPST
ENSG00000204442	5.23e-07	5.7e-08	0.388173	-5.42788	-2.10696	34.7606	NALF1
ENSG00000099899	5.24e-07	5.73e-08	0.244016	-5.42717	-1.32432	1698.86	TRMT2A
ENSG00000125835	5.28e-07	5.77e-08	0.244093	-5.42582	-1.3244	17546.6	SNRPB
ENSG00000186470	5.36e-07	5.87e-08	0.149787	-5.42273	-0.812253	527.241	BTN3A2
ENSG00000154548	5.42e-07	5.95e-08	0.172827	-5.42022	-0.936762	568.033	SRSF12
ENSG00000185721	5.43e-07	5.97e-08	0.127986	-5.41969	-0.693644	2873.51	DRG1
ENSG00000115239	5.54e-07	6.1e-08	0.149877	-5.41584	-0.811712	7013.43	ASB3
ENSG00000105048	5.56e-07	6.12e-08	0.263759	-5.41529	-1.42833	1082.21	TNNT1
ENSG00000103154	5.57e-07	6.14e-08	0.323385	-5.41461	-1.751	123.181	NECAB2
ENSG00000163655	5.61e-07	6.19e-08	0.123919	-5.4131	-0.670788	4923.24	GMPS
ENSG00000237976	5.63e-07	6.22e-08	0.312728	-5.4123	-1.69258	101.879	NA
ENSG00000247271	5.74e-07	6.35e-08	0.296066	-5.40873	-1.60134	67.3448	ZBED5-AS1
ENSG00000178531	5.76e-07	6.38e-08	0.295163	-5.40779	-1.59618	10366.8	CTXN1
ENSG00000114737	5.79e-07	6.42e-08	0.206262	-5.40675	-1.11521	176.033	CISH
ENSG00000171310	5.83e-07	6.47e-08	0.1356	-5.40536	-0.732967	1381.37	CHST11
ENSG00000277268	5.85e-07	6.49e-08	0.266202	-5.40464	-1.43872	70.9546	LHX1-DT
ENSG00000158806	5.86e-07	6.5e-08	0.382891	-5.40436	-2.06928	36.3338	NPM2
ENSG00000147604	5.94e-07	6.6e-08	0.154681	-5.4018	-0.835554	29181.7	RPL7
ENSG00000082068	5.96e-07	6.62e-08	0.155145	-5.40116	-0.837962	1096.91	WDR70
ENSG00000109917	6.02e-07	6.69e-08	0.141733	-5.39919	-0.765244	4105.32	ZPR1
ENSG00000243147	6.02e-07	6.7e-08	0.160873	-5.39899	-0.868554	893.617	MRPL33
ENSG00000166295	6.1e-07	6.8e-08	0.161231	-5.39641	-0.870067	3262.33	ANAPC16
ENSG00000112312	6.13e-07	6.84e-08	0.135847	-5.39528	-0.732931	3495.67	GMNN
ENSG00000153406	6.14e-07	6.85e-08	0.261264	-5.39505	-1.40953	5387.11	NMRAL1
ENSG00000205138	6.23e-07	6.96e-08	0.23819	-5.39223	-1.28437	722.26	SDHAF1
ENSG00000179091	6.25e-07	7e-08	0.244535	-5.39113	-1.31832	8481.05	CYC1
ENSG00000247516	6.31e-07	7.08e-08	0.156325	-5.38915	-0.842462	387.217	MIR4458HG
ENSG00000101856	6.33e-07	7.1e-08	0.116876	-5.38858	-0.629798	8217.02	PGRMC1
ENSG00000188612	6.37e-07	7.16e-08	0.112608	-5.38701	-0.606619	9707.27	SUMO2
ENSG00000248673	6.39e-07	7.18e-08	0.294301	-5.38655	-1.58527	112.023	LINC01331
ENSG00000196932	6.44e-07	7.25e-08	0.251503	-5.38489	-1.35432	73.4518	TMEM26
ENSG00000146540	6.48e-07	7.3e-08	0.281752	-5.38353	-1.51682	7655.58	C7orf50
ENSG00000136261	6.59e-07	7.43e-08	0.140412	-5.38038	-0.755471	1988.67	BZW2
ENSG00000196511	6.65e-07	7.5e-08	0.454751	-5.37873	-2.44598	26.8766	TPK1
ENSG00000089063	6.65e-07	7.51e-08	0.12315	-5.37863	-0.662379	4418.36	TMEM230
ENSG00000037897	6.74e-07	7.63e-08	0.182766	-5.37557	-0.982471	912.679	METTL1
ENSG00000156587	6.74e-07	7.63e-08	0.271489	-5.37571	-1.45945	89.6446	UBE2L6
ENSG00000234965	6.75e-07	7.64e-08	0.336063	-5.37546	-1.80649	212.516	SHISA8
ENSG00000112996	6.75e-07	7.65e-08	0.127734	-5.37511	-0.686585	1991.96	MRPS30
ENSG00000105373	6.87e-07	7.79e-08	0.26045	-5.37183	-1.39909	9873.39	NOP53
ENSG00000167799	7.23e-07	8.24e-08	0.339014	-5.36179	-1.81772	247.071	NUDT8
ENSG00000158528	7.37e-07	8.42e-08	0.347583	-5.35795	-1.86233	46.1809	PPP1R9A
ENSG00000065518	7.49e-07	8.56e-08	0.160908	-5.35485	-0.861635	2896.84	NDUFB4
ENSG00000173928	7.52e-07	8.6e-08	0.286138	-5.35397	-1.53198	92.3414	SWSAP1
ENSG00000198915	7.54e-07	8.64e-08	0.19773	-5.3532	-1.05849	208.182	RASGEF1A
ENSG00000113645	7.63e-07	8.74e-08	0.292046	-5.35107	-1.56276	54.0612	WWC1
ENSG00000102996	7.74e-07	8.88e-08	0.222485	-5.3483	-1.18992	1929.52	MMP15
ENSG00000276023	8.04e-07	9.24e-08	0.134957	-5.34108	-0.720817	1381.64	DUSP14
ENSG00000106211	8.06e-07	9.27e-08	0.292292	-5.34056	-1.561	32946.9	HSPB1
ENSG00000105655	8.09e-07	9.31e-08	0.260496	-5.33973	-1.39098	15592.9	ISYNA1
ENSG00000172031	8.09e-07	9.31e-08	0.216011	-5.33966	-1.15342	131.103	EPHX4
ENSG00000107672	8.12e-07	9.35e-08	0.135835	-5.33892	-0.725212	1951.39	NSMCE4A
ENSG00000172336	8.12e-07	9.36e-08	0.25634	-5.33871	-1.36852	3594.48	POP7
ENSG00000096092	8.12e-07	9.37e-08	0.160851	-5.33853	-0.85871	1292.59	TMEM14A
ENSG00000169738	8.15e-07	9.4e-08	0.312018	-5.33794	-1.66553	11129.2	DCXR
ENSG00000059378	8.21e-07	9.48e-08	0.159563	-5.33644	-0.851499	1233.22	PARP12
ENSG00000115425	8.31e-07	9.61e-08	0.147905	-5.33399	-0.788926	515.263	PECR
ENSG00000183873	8.33e-07	9.64e-08	0.224485	-5.33341	-1.19727	100.561	SCN5A
ENSG00000127838	8.39e-07	9.72e-08	0.272359	-5.33196	-1.45221	2083.95	PNKD
ENSG00000087088	8.46e-07	9.8e-08	0.231225	-5.33043	-1.23253	4078.41	BAX
ENSG00000119715	8.48e-07	9.83e-08	0.341453	-5.32985	-1.81989	43.7589	ESRRB
ENSG00000143553	8.63e-07	1e-07	0.157842	-5.32651	-0.84075	1989.53	SNAPIN
ENSG00000022267	8.72e-07	1.01e-07	0.126504	-5.32411	-0.67352	10102.4	FHL1
ENSG00000113384	8.67e-07	1.01e-07	0.142569	-5.32543	-0.759242	2430.37	GOLPH3
ENSG00000150991	8.69e-07	1.01e-07	0.168815	-5.32501	-0.89894	21432.5	UBC
ENSG00000140319	8.74e-07	1.02e-07	0.136343	-5.32341	-0.725807	8153.56	SRP14
ENSG00000152076	8.81e-07	1.03e-07	0.193927	-5.3218	-1.03204	410.069	CCDC74B
ENSG00000196419	8.87e-07	1.03e-07	0.146754	-5.32061	-0.780823	24199.7	XRCC6
ENSG00000107833	8.89e-07	1.04e-07	0.213692	-5.3201	-1.13686	1804.97	NPM3
ENSG00000267321	8.89e-07	1.04e-07	0.202952	-5.32007	-1.07972	765.939	NA
ENSG00000161016	9.05e-07	1.06e-07	0.228886	-5.31641	-1.21685	60183.3	RPL8
ENSG00000065427	9.11e-07	1.07e-07	0.124527	-5.31472	-0.661827	7541.52	KARS1
ENSG00000260924	9.11e-07	1.07e-07	0.250915	-5.31479	-1.33356	102.357	NA
ENSG00000102038	9.3e-07	1.09e-07	0.151328	-5.31024	-0.803589	3340.28	SMARCA1
ENSG00000184990	9.29e-07	1.09e-07	0.275678	-5.31062	-1.46402	6441.31	SIVA1
ENSG00000090661	9.32e-07	1.1e-07	0.235856	-5.30984	-1.25236	1003.99	CERS4
ENSG00000100387	9.32e-07	1.1e-07	0.18615	-5.30973	-0.988403	2682.69	RBX1
ENSG00000226828	9.65e-07	1.14e-07	0.349064	-5.30272	-1.85099	58.0679	LINC02774
ENSG00000008988	9.73e-07	1.15e-07	0.208607	-5.30098	-1.10582	18073.1	RPS20
ENSG00000143162	9.76e-07	1.16e-07	0.140165	-5.30037	-0.742925	2030.11	CREG1
ENSG00000079462	9.87e-07	1.17e-07	0.274531	-5.2982	-1.45452	3732.23	PAFAH1B3
ENSG00000113732	9.9e-07	1.17e-07	0.176812	-5.29739	-0.936644	4116.2	ATP6V0E1
ENSG00000127952	9.87e-07	1.17e-07	0.15651	-5.29809	-0.829203	1868.44	STYXL1
ENSG00000103202	1.01e-06	1.2e-07	0.223887	-5.29344	-1.18513	9272.35	NME4
ENSG00000143106	1.03e-06	1.22e-07	0.145435	-5.28985	-0.769331	5815.58	PSMA5
ENSG00000213316	1.03e-06	1.22e-07	0.357068	-5.29018	-1.88895	123.823	LTC4S
ENSG00000287260	1.02e-06	1.22e-07	0.193218	-5.29117	-1.02235	177.136	LOC101928868
ENSG00000118162	1.05e-06	1.25e-07	0.212734	-5.28559	-1.12443	411.172	KPTN
ENSG00000161179	1.06e-06	1.26e-07	0.256353	-5.28455	-1.35471	3983.9	YDJC
ENSG00000131462	1.06e-06	1.27e-07	0.198707	-5.28347	-1.04986	4069.51	TUBG1
ENSG00000023171	1.07e-06	1.28e-07	0.686004	-5.28179	-3.62333	16.555	GRAMD1B
ENSG00000136002	1.08e-06	1.29e-07	0.187433	-5.28036	-0.989716	403.93	ARHGEF4
ENSG00000149273	1.09e-06	1.3e-07	0.198711	-5.2785	-1.0489	41649.8	RPS3
ENSG00000059915	1.1e-06	1.31e-07	0.283083	-5.27691	-1.49381	213.747	PSD
ENSG00000268996	1.1e-06	1.32e-07	0.21488	-5.27642	-1.1338	267.991	MAN1B1-DT
ENSG00000149100	1.11e-06	1.33e-07	0.128072	-5.27496	-0.675574	6132.52	EIF3M
ENSG00000114353	1.13e-06	1.36e-07	0.207117	-5.27006	-1.09152	14574.1	GNAI2
ENSG00000115268	1.14e-06	1.37e-07	0.260336	-5.26914	-1.37174	57547.1	RPS15
ENSG00000253949	1.15e-06	1.38e-07	0.411252	-5.26732	-2.16619	34.9777	NA
ENSG00000146242	1.15e-06	1.39e-07	0.163287	-5.26677	-0.859997	713.095	TPBG
ENSG00000164919	1.15e-06	1.39e-07	0.193695	-5.26693	-1.02018	2681.83	COX6C
ENSG00000103254	1.16e-06	1.4e-07	0.31027	-5.26485	-1.63353	3134.1	ANTKMT
ENSG00000130005	1.16e-06	1.4e-07	0.30684	-5.26513	-1.61555	4195.55	GAMT
ENSG00000131143	1.16e-06	1.4e-07	0.242456	-5.26502	-1.27654	9976.41	COX4I1
ENSG00000173818	1.16e-06	1.4e-07	0.260915	-5.26551	-1.37385	1161.98	ENDOV
ENSG00000240497	1.16e-06	1.4e-07	0.303376	-5.26532	-1.59737	46.2474	NA
ENSG00000175792	1.16e-06	1.41e-07	0.160295	-5.26439	-0.843858	5492.5	RUVBL1
ENSG00000167434	1.17e-06	1.42e-07	0.284386	-5.26311	-1.49676	97.0754	CA4
ENSG00000249572	1.19e-06	1.45e-07	0.357712	-5.25903	-1.88122	36.9956	NA
ENSG00000172428	1.2e-06	1.46e-07	0.237148	-5.25792	-1.24691	2181.8	COPS9
ENSG00000105173	1.21e-06	1.48e-07	0.191848	-5.25526	-1.00821	501.54	CCNE1
ENSG00000183011	1.22e-06	1.49e-07	0.261102	-5.25384	-1.37179	3146.41	NAA38
ENSG00000250241	1.22e-06	1.49e-07	0.539347	-5.25407	-2.83377	25.1764	PCDH10-DT
ENSG00000137936	1.23e-06	1.5e-07	0.152809	-5.2523	-0.8026	909.244	BCAR3
ENSG00000032389	1.24e-06	1.51e-07	0.201395	-5.2512	-1.05756	1860.02	EIPR1
ENSG00000142168	1.25e-06	1.53e-07	0.182924	-5.24914	-0.960194	11875.2	SOD1
ENSG00000117691	1.26e-06	1.54e-07	0.271255	-5.24779	-1.42349	4238.76	NENF
ENSG00000132341	1.27e-06	1.55e-07	0.136112	-5.24644	-0.714105	34570.6	RAN
ENSG00000137561	1.27e-06	1.56e-07	0.378172	-5.24532	-1.98363	34.6777	TTPA
ENSG00000196139	1.27e-06	1.56e-07	0.35198	-5.2454	-1.84627	39.8877	AKR1C3
ENSG00000260777	1.27e-06	1.56e-07	0.62988	-5.24548	-3.30402	15.1881	NA
ENSG00000167748	1.28e-06	1.57e-07	0.329625	-5.24469	-1.72878	92.6799	KLK1
ENSG00000110074	1.3e-06	1.59e-07	0.200398	-5.24138	-1.05036	1811.5	FOXRED1
ENSG00000111678	1.3e-06	1.6e-07	0.27479	-5.24095	-1.44016	2708.45	C12orf57
ENSG00000182307	1.3e-06	1.6e-07	0.130926	-5.24059	-0.686131	2538.36	C8orf33
ENSG00000227400	1.32e-06	1.62e-07	0.368625	-5.23814	-1.93091	127.718	NA
ENSG00000197977	1.32e-06	1.63e-07	0.180096	-5.23721	-0.943201	1270.62	ELOVL2
ENSG00000163132	1.36e-06	1.68e-07	0.204256	-5.23133	-1.06853	1184.12	MSX1
ENSG00000183291	1.36e-06	1.68e-07	0.133719	-5.23144	-0.69954	6831.42	SELENOF
ENSG00000183431	1.39e-06	1.72e-07	0.121189	-5.22767	-0.633534	5068.22	SF3A3
ENSG00000229081	1.39e-06	1.72e-07	0.419389	-5.22715	-2.19221	25.9418	NA
ENSG00000167112	1.41e-06	1.74e-07	0.175303	-5.22468	-0.915904	294.048	TRUB2
ENSG00000125450	1.41e-06	1.75e-07	0.134146	-5.2236	-0.700727	5608.03	NUP85
ENSG00000120992	1.42e-06	1.76e-07	0.132079	-5.2227	-0.689812	2848.29	LYPLA1
ENSG00000158856	1.42e-06	1.77e-07	0.258628	-5.22159	-1.35045	661.593	DMTN
ENSG00000167775	1.42e-06	1.77e-07	0.313774	-5.22161	-1.6384	13749.1	CD320
ENSG00000198934	1.42e-06	1.77e-07	0.20665	-5.22245	-1.07922	133.897	MAGEE1
ENSG00000100353	1.43e-06	1.78e-07	0.14355	-5.22065	-0.749427	11418.4	EIF3D
ENSG00000148229	1.43e-06	1.78e-07	0.155687	-5.22098	-0.81284	3700.43	POLE3
ENSG00000108641	1.43e-06	1.79e-07	0.221795	-5.22023	-1.15782	756.655	B9D1
ENSG00000115350	1.44e-06	1.79e-07	0.230763	-5.21941	-1.20445	2977.28	POLE4
ENSG00000255153	1.44e-06	1.79e-07	0.195777	-5.21985	-1.02192	338.627	TOLLIP-DT
ENSG00000120533	1.46e-06	1.82e-07	0.141265	-5.21646	-0.736901	2887.89	ENY2
ENSG00000178425	1.46e-06	1.82e-07	0.207497	-5.21682	-1.08248	214.264	NT5DC1
ENSG00000137106	1.53e-06	1.91e-07	0.206112	-5.20743	-1.07332	2360.19	GRHPR
ENSG00000117308	1.54e-06	1.93e-07	0.183738	-5.20601	-0.95654	1455.49	GALE
ENSG00000114956	1.54e-06	1.94e-07	0.164626	-5.20498	-0.856877	1193.87	DGUOK
ENSG00000123545	1.54e-06	1.94e-07	0.146495	-5.2054	-0.762564	740.249	NDUFAF4
ENSG00000184924	1.56e-06	1.96e-07	0.212598	-5.20312	-1.10617	425.8	PTRHD1
ENSG00000111653	1.57e-06	1.97e-07	0.153849	-5.20178	-0.800291	918.383	ING4
ENSG00000167468	1.59e-06	2e-07	0.262663	-5.19937	-1.36568	17773	GPX4
ENSG00000156973	1.61e-06	2.03e-07	0.131331	-5.19627	-0.68243	1351.39	PDE6D
ENSG00000233381	1.61e-06	2.04e-07	0.278489	-5.19592	-1.44701	62.4502	NA
ENSG00000143217	1.63e-06	2.06e-07	0.286575	-5.19407	-1.48849	87.5475	NECTIN4
ENSG00000169567	1.63e-06	2.06e-07	0.191249	-5.19343	-0.99324	7931.79	HINT1
ENSG00000247596	1.63e-06	2.06e-07	0.244945	-5.19355	-1.27213	1312.96	TWF2
ENSG00000076770	1.65e-06	2.08e-07	0.227715	-5.19186	-1.18226	170.223	MBNL3
ENSG00000166557	1.65e-06	2.09e-07	0.196346	-5.19074	-1.01918	3132.36	TMED3
ENSG00000104979	1.67e-06	2.12e-07	0.23348	-5.18858	-1.21143	4680.88	C19orf53
ENSG00000103152	1.69e-06	2.15e-07	0.261689	-5.1857	-1.35704	1714.65	MPG
ENSG00000198612	1.69e-06	2.15e-07	0.124753	-5.18584	-0.646947	3293.47	COPS8
ENSG00000116898	1.7e-06	2.16e-07	0.165697	-5.18465	-0.859083	2387.16	MRPS15
ENSG00000116161	1.72e-06	2.19e-07	0.122419	-5.18279	-0.634473	8346.99	CACYBP
ENSG00000148688	1.72e-06	2.19e-07	0.143988	-5.18218	-0.746174	1489.18	RPP30
ENSG00000130193	1.74e-06	2.22e-07	0.277244	-5.18024	-1.43619	2217.69	THEM6
ENSG00000105376	1.76e-06	2.24e-07	0.218406	-5.1782	-1.13095	1582.22	ICAM5
ENSG00000180964	1.8e-06	2.3e-07	0.183905	-5.17299	-0.95134	323.072	TCEAL8
ENSG00000188186	1.82e-06	2.33e-07	0.285014	-5.17117	-1.47385	3388.88	LAMTOR4
ENSG00000167513	1.83e-06	2.34e-07	0.247044	-5.17026	-1.27728	5127.76	CDT1
ENSG00000185043	1.83e-06	2.34e-07	0.24904	-5.16997	-1.28753	2560.82	CIB1
ENSG00000286509	1.83e-06	2.34e-07	0.484957	-5.17031	-2.50738	26.8892	NA
ENSG00000072506	1.83e-06	2.35e-07	0.232411	-5.16917	-1.20137	5696.22	HSD17B10
ENSG00000104951	1.83e-06	2.35e-07	0.319838	-5.16915	-1.65329	126.14	IL4I1
ENSG00000062822	1.84e-06	2.36e-07	0.255548	-5.16865	-1.32084	4548.29	POLD1
ENSG00000142227	1.84e-06	2.36e-07	0.260745	-5.16822	-1.34759	4088.27	EMP3
ENSG00000155542	1.84e-06	2.37e-07	0.172074	-5.16758	-0.889203	396.918	SETD9
ENSG00000182247	1.85e-06	2.38e-07	0.397774	-5.167	-2.0553	28.8302	UBE2E2
ENSG00000105327	1.87e-06	2.41e-07	0.191071	-5.16464	-0.986814	301.139	BBC3
ENSG00000115286	1.9e-06	2.45e-07	0.315021	-5.16128	-1.62591	2146.99	NDUFS7
ENSG00000196683	1.9e-06	2.45e-07	0.218575	-5.16183	-1.12824	1717.35	TOMM7
ENSG00000177854	1.91e-06	2.46e-07	0.261019	-5.16059	-1.34701	437.398	TMEM187
ENSG00000135750	1.91e-06	2.47e-07	0.180293	-5.16021	-0.93035	254.044	KCNK1
ENSG00000147123	1.92e-06	2.48e-07	0.278585	-5.15921	-1.43728	9995.27	NDUFB11
ENSG00000214796	1.92e-06	2.48e-07	0.232113	-5.15898	-1.19747	121.438	NA
ENSG00000115255	1.92e-06	2.49e-07	0.289849	-5.15864	-1.49523	298.774	REEP6
ENSG00000156467	1.93e-06	2.5e-07	0.172529	-5.15762	-0.889841	2470.14	UQCRB
ENSG00000138796	1.94e-06	2.51e-07	0.11991	-5.1569	-0.618363	2259.63	HADH
ENSG00000155368	1.94e-06	2.52e-07	0.178084	-5.1562	-0.918237	2003.21	DBI
ENSG00000166595	1.95e-06	2.53e-07	0.223065	-5.1552	-1.14994	2357.53	CIAO2B
ENSG00000147383	1.96e-06	2.55e-07	0.181769	-5.15389	-0.936818	2520.57	NSDHL
ENSG00000162757	1.98e-06	2.57e-07	0.186358	-5.15238	-0.960189	179.265	C1orf74
ENSG00000106031	1.99e-06	2.59e-07	0.278994	-5.15086	-1.43706	79.8395	HOXA13
ENSG00000144120	2e-06	2.6e-07	0.195276	-5.15001	-1.00567	678.275	TMEM177
ENSG00000109099	2e-06	2.61e-07	0.334593	-5.14972	-1.72306	37.4143	PMP22
ENSG00000175793	2.02e-06	2.64e-07	0.284267	-5.14778	-1.46335	355.227	SFN
ENSG00000108561	2.03e-06	2.65e-07	0.152295	-5.14656	-0.783793	13618.3	C1QBP
ENSG00000107223	2.03e-06	2.66e-07	0.238555	-5.1464	-1.2277	5863.49	EDF1
ENSG00000187013	2.06e-06	2.7e-07	0.29228	-5.14301	-1.5032	175.132	LINC02875
ENSG00000151552	2.07e-06	2.71e-07	0.184101	-5.14232	-0.946707	1512	QDPR
ENSG00000214941	2.08e-06	2.73e-07	0.168835	-5.14152	-0.868068	758.776	ZSWIM7
ENSG00000287811	2.08e-06	2.73e-07	0.238781	-5.14146	-1.22768	121.372	NA
ENSG00000147471	2.09e-06	2.74e-07	0.122437	-5.14021	-0.629353	2770.43	PLPBP
ENSG00000112977	2.12e-06	2.78e-07	0.176908	-5.1377	-0.908899	5316.86	DAP
ENSG00000101132	2.12e-06	2.79e-07	0.158945	-5.13709	-0.816517	971.466	PFDN4
ENSG00000121064	2.15e-06	2.83e-07	0.138969	-5.13474	-0.713568	1126.09	SCPEP1
ENSG00000047936	2.18e-06	2.87e-07	0.495157	-5.13174	-2.54102	31.7448	ROS1
ENSG00000277511	2.17e-06	2.87e-07	0.314121	-5.13208	-1.61209	45.2753	NA
ENSG00000178403	2.2e-06	2.91e-07	0.289796	-5.12912	-1.4864	54.8088	NEUROG2
ENSG00000138036	2.22e-06	2.93e-07	0.148127	-5.12764	-0.759544	693.53	DYNC2LI1
ENSG00000070785	2.22e-06	2.94e-07	0.145383	-5.12715	-0.745403	1370.7	EIF2B3
ENSG00000134463	2.23e-06	2.95e-07	0.162194	-5.1266	-0.831503	797.145	ECHDC3
ENSG00000155959	2.26e-06	2.99e-07	0.158356	-5.12399	-0.811414	5607.9	VBP1
ENSG00000225329	2.29e-06	3.04e-07	0.220588	-5.12125	-1.12969	215.991	LHFPL3-AS2
ENSG00000188175	2.32e-06	3.08e-07	0.510253	-5.11819	-2.61157	20.9598	HEPACAM2
ENSG00000136238	2.33e-06	3.09e-07	0.130906	-5.11783	-0.669955	12436.9	RAC1
ENSG00000106460	2.34e-06	3.11e-07	0.149657	-5.11637	-0.765702	2958.11	TMEM106B
ENSG00000161981	2.35e-06	3.13e-07	0.216793	-5.11555	-1.10902	2891.29	SNRNP25
ENSG00000172366	2.36e-06	3.14e-07	0.295213	-5.11502	-1.51002	2731.37	MCRIP2
ENSG00000122756	2.38e-06	3.16e-07	0.413504	-5.11347	-2.11444	29.7662	CNTFR
ENSG00000143256	2.39e-06	3.18e-07	0.153392	-5.11232	-0.78419	3530.46	PFDN2
ENSG00000226979	2.41e-06	3.21e-07	0.444624	-5.11079	-2.27238	27.994	LTA
ENSG00000278910	2.43e-06	3.24e-07	0.777441	-5.10887	-3.97184	15.5281	BANCR
ENSG00000173320	2.44e-06	3.26e-07	0.339354	-5.10764	-1.7333	40.2864	STOX2
ENSG00000175894	2.48e-06	3.33e-07	0.359541	-5.10397	-1.83509	36.1901	TSPEAR
ENSG00000258955	2.5e-06	3.36e-07	0.205086	-5.10213	-1.04638	141.88	LINC00519
ENSG00000168291	2.51e-06	3.37e-07	0.124989	-5.10157	-0.637639	1703.42	PDHB
ENSG00000164885	2.54e-06	3.41e-07	0.209871	-5.09905	-1.07014	2135.49	CDK5
ENSG00000105254	2.55e-06	3.44e-07	0.204005	-5.09786	-1.03999	5389.48	TBCB
ENSG00000099624	2.59e-06	3.48e-07	0.343655	-5.09531	-1.75103	8033.89	ATP5F1D
ENSG00000104901	2.59e-06	3.48e-07	0.269925	-5.09521	-1.37532	74.3304	DKKL1
ENSG00000136156	2.63e-06	3.54e-07	0.119009	-5.09216	-0.606013	6593.67	ITM2B
ENSG00000236499	2.63e-06	3.55e-07	0.28292	-5.09153	-1.4405	129.159	LINC00896
ENSG00000137274	2.69e-06	3.63e-07	0.142498	-5.08753	-0.724964	643.701	BPHL
ENSG00000177181	2.71e-06	3.66e-07	0.142011	-5.08568	-0.722221	502.771	RIMKLA
ENSG00000007264	2.75e-06	3.71e-07	0.469809	-5.0831	-2.38808	48.205	MATK
ENSG00000146701	2.82e-06	3.82e-07	0.222336	-5.07781	-1.12898	23497.4	MDH2
ENSG00000130303	2.83e-06	3.83e-07	0.225261	-5.07711	-1.14368	1966.01	BST2
ENSG00000168081	2.86e-06	3.88e-07	0.321161	-5.07497	-1.62988	67.8522	PNOC
ENSG00000171490	2.87e-06	3.89e-07	0.114672	-5.0744	-0.581889	7192.33	RSL1D1
ENSG00000018699	2.89e-06	3.93e-07	0.167769	-5.07223	-0.850965	830.567	TTC27
ENSG00000160050	2.9e-06	3.94e-07	0.293035	-5.07185	-1.48623	198.947	CCDC28B
ENSG00000184113	2.91e-06	3.96e-07	0.405084	-5.07069	-2.05406	41.5752	CLDN5
ENSG00000176396	2.94e-06	4e-07	0.129939	-5.06901	-0.658662	1367.11	EID2
ENSG00000143476	2.95e-06	4.01e-07	0.142687	-5.06839	-0.723193	2306.3	DTL
ENSG00000278921	2.95e-06	4.02e-07	0.36713	-5.06809	-1.86065	41.0649	EPB41L4A-DT
ENSG00000018610	2.98e-06	4.06e-07	0.182667	-5.066	-0.92539	1253.47	STEEP1
ENSG00000074071	2.99e-06	4.08e-07	0.28119	-5.06518	-1.42428	5452.77	MRPS34
ENSG00000179772	2.99e-06	4.08e-07	0.231744	-5.06503	-1.17379	1470.43	FOXS1
ENSG00000198732	3e-06	4.09e-07	0.350041	-5.06451	-1.77279	49.4328	SMOC1
ENSG00000127125	3e-06	4.1e-07	0.142706	-5.06423	-0.722695	783.359	PPCS
ENSG00000138028	3e-06	4.11e-07	0.249571	-5.06389	-1.2638	642.425	CGREF1
ENSG00000179950	3.07e-06	4.21e-07	0.193707	-5.05926	-0.980016	9555.03	PUF60
ENSG00000265692	3.08e-06	4.22e-07	0.3674	-5.05897	-1.85867	45.0875	LINC01970
ENSG00000145247	3.12e-06	4.28e-07	0.169313	-5.05602	-0.856048	3554	OCIAD2
ENSG00000141971	3.13e-06	4.29e-07	0.301395	-5.05554	-1.52371	3359.21	MVB12A
ENSG00000100319	3.2e-06	4.4e-07	0.239401	-5.05068	-1.20914	647.919	ZMAT5
ENSG00000154645	3.2e-06	4.4e-07	0.236099	-5.05073	-1.19247	87.284	CHODL
ENSG00000089327	3.24e-06	4.47e-07	0.2211	-5.04792	-1.11609	464.406	FXYD5
ENSG00000128185	3.25e-06	4.49e-07	0.327795	-5.04712	-1.65442	1676.37	DGCR6L
ENSG00000174059	3.25e-06	4.49e-07	0.300426	-5.04705	-1.51626	71.7492	CD34
ENSG00000196531	3.25e-06	4.49e-07	0.141443	-5.04692	-0.713853	15861.8	NACA
ENSG00000163421	3.26e-06	4.5e-07	0.784058	-5.0464	-3.95668	12.8265	PROK2
ENSG00000141076	3.28e-06	4.53e-07	0.126458	-5.04519	-0.638003	3906.21	UTP4
ENSG00000189046	3.29e-06	4.55e-07	0.186228	-5.04454	-0.939433	1892.88	ALKBH2
ENSG00000262165	3.3e-06	4.56e-07	0.324816	-5.04379	-1.63831	55.9705	C17orf114
ENSG00000123609	3.31e-06	4.59e-07	0.189984	-5.04285	-0.958059	227.803	NMI
ENSG00000172346	3.31e-06	4.59e-07	0.300326	-5.0427	-1.51445	142.751	CSDC2
ENSG00000106268	3.32e-06	4.6e-07	0.285497	-5.04223	-1.43954	1576.01	NUDT1
ENSG00000253125	3.33e-06	4.61e-07	0.466061	-5.04181	-2.34979	41.5215	NA
ENSG00000125691	3.45e-06	4.79e-07	0.16197	-5.03439	-0.815422	21523.5	RPL23
ENSG00000249637	3.46e-06	4.81e-07	0.255358	-5.03382	-1.28543	278.517	NA
ENSG00000230730	3.46e-06	4.82e-07	0.28915	-5.03322	-1.45536	73.8205	NA
ENSG00000006625	3.47e-06	4.83e-07	0.181291	-5.0331	-0.912457	1081.27	GGCT
ENSG00000179743	3.5e-06	4.87e-07	0.176554	-5.0312	-0.888278	949.987	SPEN-AS1
ENSG00000084207	3.5e-06	4.88e-07	0.246828	-5.03105	-1.2418	26419.6	GSTP1
ENSG00000099901	3.53e-06	4.94e-07	0.191409	-5.02874	-0.962549	9569.83	RANBP1
ENSG00000181481	3.54e-06	4.95e-07	0.203821	-5.02839	-1.02489	249.207	RNF135
ENSG00000112306	3.56e-06	4.97e-07	0.19847	-5.0273	-0.997767	21074.9	RPS12
ENSG00000131668	3.62e-06	5.07e-07	0.290212	-5.02361	-1.45791	6075.38	BARX1
ENSG00000186891	3.62e-06	5.07e-07	0.440997	-5.02355	-2.21537	65.7975	TNFRSF18
ENSG00000130529	3.62e-06	5.08e-07	0.245783	-5.02344	-1.23468	98.8047	TRPM4
ENSG00000088682	3.66e-06	5.14e-07	0.138401	-5.021	-0.694911	1850.56	COQ9
ENSG00000182165	3.7e-06	5.19e-07	0.237438	-5.01899	-1.1917	327.48	TP53TG1
ENSG00000148798	3.7e-06	5.2e-07	0.16652	-5.01868	-0.835712	1291.01	INA
ENSG00000152402	3.74e-06	5.26e-07	0.277003	-5.01674	-1.38965	128.083	GUCY1A2
ENSG00000154582	3.76e-06	5.29e-07	0.173252	-5.0154	-0.868927	2013.8	ELOC
ENSG00000233493	3.77e-06	5.31e-07	0.302764	-5.01478	-1.51829	384.505	TMEM238
ENSG00000227098	3.78e-06	5.32e-07	0.796228	-5.01425	-3.99248	18.5329	NA
ENSG00000087995	3.78e-06	5.33e-07	0.134756	-5.0139	-0.675654	2193.2	METTL2A
ENSG00000224631	3.86e-06	5.46e-07	0.206875	-5.00945	-1.03633	627.866	RPS27AP16
ENSG00000157445	3.9e-06	5.52e-07	0.163282	-5.00716	-0.817579	1385.65	CACNA2D3
ENSG00000270419	3.94e-06	5.57e-07	0.282507	-5.00542	-1.41407	159.259	CAHM
ENSG00000205981	3.95e-06	5.6e-07	0.146139	-5.00445	-0.731347	1482.09	DNAJC19
ENSG00000261236	3.98e-06	5.65e-07	0.31124	-5.00272	-1.55705	11414.2	BOP1
ENSG00000198626	3.98e-06	5.66e-07	0.493695	-5.00257	-2.46974	19.2606	RYR2
ENSG00000164796	4e-06	5.68e-07	0.355937	-5.00182	-1.78033	475.317	CSMD3
ENSG00000105568	4.01e-06	5.7e-07	0.20446	-5.00119	-1.02254	16624.4	PPP2R1A
ENSG00000272086	4.01e-06	5.7e-07	0.320212	-5.00101	-1.60138	60.8058	NA
ENSG00000180537	4.02e-06	5.71e-07	0.164408	-5.00061	-0.82214	386.417	RNF182
ENSG00000068079	4.05e-06	5.77e-07	0.219429	-4.99877	-1.09688	309.6	IFI35
ENSG00000122674	4.06e-06	5.77e-07	0.132197	-4.99859	-0.660798	844.924	CCZ1
ENSG00000099203	4.08e-06	5.82e-07	0.222487	-4.99718	-1.11181	384.687	TMED1
ENSG00000185610	4.08e-06	5.82e-07	0.806001	-4.99696	-4.02756	13.4937	DBX2
ENSG00000124074	4.18e-06	5.98e-07	0.260252	-4.99191	-1.29915	1070.38	ENKD1
ENSG00000138073	4.18e-06	5.98e-07	0.175906	-4.99201	-0.878123	3634.51	PREB
ENSG00000287176	4.25e-06	6.08e-07	0.299668	-4.98864	-1.49494	54.6495	NA
ENSG00000003096	4.29e-06	6.14e-07	0.156321	-4.98678	-0.77954	1749.61	KLHL13
ENSG00000163932	4.31e-06	6.17e-07	0.195672	-4.98581	-0.975583	505.195	PRKCD
ENSG00000100461	4.36e-06	6.25e-07	0.138867	-4.9832	-0.692004	5073.4	RBM23
ENSG00000036672	4.38e-06	6.29e-07	0.199378	-4.98221	-0.993341	516.079	USP2
ENSG00000135624	4.4e-06	6.32e-07	0.164505	-4.98107	-0.819413	21973.4	CCT7
ENSG00000140990	4.42e-06	6.35e-07	0.214877	-4.98037	-1.07017	4135.03	NDUFB10
ENSG00000230124	4.44e-06	6.39e-07	0.138693	-4.97896	-0.690547	2376.45	ACBD6
ENSG00000164062	4.44e-06	6.4e-07	0.212683	-4.97884	-1.05892	5787.35	APEH
ENSG00000213619	4.44e-06	6.4e-07	0.212475	-4.97872	-1.05785	4120.67	NDUFS3
ENSG00000126756	4.46e-06	6.43e-07	0.194767	-4.97775	-0.969504	1948.65	UXT
ENSG00000119878	4.46e-06	6.44e-07	0.186891	-4.97761	-0.930272	650.754	CRIPT
ENSG00000167720	4.46e-06	6.44e-07	0.151012	-4.97754	-0.751671	396.192	SRR
ENSG00000176571	4.46e-06	6.44e-07	0.569687	-4.97749	-2.83561	18.9269	CNBD1
ENSG00000106263	4.51e-06	6.52e-07	0.167658	-4.97526	-0.83414	18204	EIF3B
ENSG00000105197	4.51e-06	6.53e-07	0.232216	-4.97479	-1.15522	5340.95	TIMM50
ENSG00000141314	4.52e-06	6.54e-07	0.219694	-4.97449	-1.09287	688.224	RHBDL3
ENSG00000231160	4.53e-06	6.57e-07	0.246158	-4.97376	-1.22433	92.5362	NA
ENSG00000164978	4.64e-06	6.73e-07	0.19133	-4.96894	-0.950707	692.41	NUDT2
ENSG00000269388	4.64e-06	6.73e-07	0.417084	-4.96887	-2.07244	105.316	NA
ENSG00000178053	4.66e-06	6.77e-07	0.145119	-4.96784	-0.720928	571.694	MLF1
ENSG00000126432	4.68e-06	6.8e-07	0.271446	-4.96698	-1.34827	6519.17	PRDX5
ENSG00000135390	4.7e-06	6.84e-07	0.243746	-4.96589	-1.21042	9475.06	ATP5MC2
ENSG00000154102	4.71e-06	6.86e-07	0.233461	-4.96528	-1.1592	250.977	C16orf74
ENSG00000136810	4.72e-06	6.87e-07	0.177489	-4.96513	-0.881254	5978.41	TXN
ENSG00000144021	4.72e-06	6.87e-07	0.152394	-4.96489	-0.756618	4001.94	CIAO1
ENSG00000100216	4.74e-06	6.92e-07	0.169022	-4.96372	-0.838978	2947.79	TOMM22
ENSG00000173581	4.74e-06	6.92e-07	0.250607	-4.96357	-1.2439	2255.32	CCDC106
ENSG00000163686	4.81e-06	7.02e-07	0.167395	-4.96088	-0.830429	303.819	ABHD6
ENSG00000084072	4.84e-06	7.07e-07	0.194231	-4.95934	-0.96326	1784.67	PPIE
ENSG00000130255	4.86e-06	7.11e-07	0.225576	-4.95828	-1.11847	21919.5	RPL36
ENSG00000272572	4.9e-06	7.16e-07	0.365185	-4.95692	-1.81019	38.548	NA
ENSG00000167216	5e-06	7.32e-07	0.236754	-4.95258	-1.17254	117.051	KATNAL2
ENSG00000162493	5.03e-06	7.38e-07	0.487142	-4.95121	-2.41195	25.3757	PDPN
ENSG00000173801	5.16e-06	7.56e-07	0.227211	-4.94639	-1.12387	958.86	JUP
ENSG00000196358	5.16e-06	7.57e-07	0.225376	-4.94627	-1.11477	294.444	NTNG2
ENSG00000115234	5.21e-06	7.65e-07	0.226293	-4.94419	-1.11884	7543.1	SNX17
ENSG00000168061	5.21e-06	7.66e-07	0.312906	-4.94387	-1.54697	3442.46	SAC3D1
ENSG00000142634	5.23e-06	7.69e-07	0.21442	-4.94313	-1.05991	8940.55	EFHD2
ENSG00000126088	5.28e-06	7.77e-07	0.23312	-4.94099	-1.15184	1937.64	UROD
ENSG00000118156	5.31e-06	7.82e-07	0.55452	-4.93982	-2.73923	17.8905	ZNF541
ENSG00000147677	5.34e-06	7.87e-07	0.132279	-4.9386	-0.653276	6133.91	EIF3H
ENSG00000184436	5.4e-06	7.97e-07	0.260139	-4.93619	-1.2841	1176.05	THAP7
ENSG00000143149	5.4e-06	7.98e-07	0.137381	-4.9359	-0.6781	2792.58	ALDH9A1
ENSG00000013275	5.42e-06	8e-07	0.140975	-4.93526	-0.695749	6491.35	PSMC4
ENSG00000213741	5.43e-06	8.02e-07	0.213729	-4.93488	-1.05473	3362.56	RPS29
ENSG00000104524	5.45e-06	8.07e-07	0.27487	-4.93369	-1.35612	1087.06	PYCR3
ENSG00000141401	5.45e-06	8.07e-07	0.180723	-4.93373	-0.891638	1243.3	IMPA2
ENSG00000189306	5.46e-06	8.08e-07	0.280518	-4.93342	-1.38391	3046.09	RRP7A
ENSG00000104872	5.55e-06	8.23e-07	0.203807	-4.92991	-1.00475	2625.71	PIH1D1
ENSG00000101890	5.58e-06	8.27e-07	0.464819	-4.92883	-2.29101	22.9791	GUCY2F
ENSG00000262179	5.63e-06	8.35e-07	0.380295	-4.92695	-1.87369	30.3816	MYMX
ENSG00000105011	5.66e-06	8.4e-07	0.227586	-4.92586	-1.12106	4454.73	ASF1B
ENSG00000173660	5.67e-06	8.42e-07	0.221581	-4.92527	-1.09135	6504.11	UQCRH
ENSG00000100162	5.76e-06	8.55e-07	0.281206	-4.92231	-1.38418	1640.87	CENPM
ENSG00000099622	5.82e-06	8.66e-07	0.200711	-4.91987	-0.98747	11852.1	CIRBP
ENSG00000135617	5.85e-06	8.7e-07	0.258392	-4.91891	-1.27101	970.959	PRADC1
ENSG00000163159	5.9e-06	8.79e-07	0.166152	-4.91707	-0.81698	2707.75	VPS72
ENSG00000159131	5.98e-06	8.9e-07	0.13006	-4.91446	-0.639174	10114.2	GART
ENSG00000221990	6.15e-06	9.19e-07	0.218204	-4.9083	-1.07101	460.5	NA
ENSG00000189067	6.16e-06	9.21e-07	0.140242	-4.90786	-0.688288	1637.08	LITAF
ENSG00000169692	6.23e-06	9.31e-07	0.295179	-4.9056	-1.44803	951.382	AGPAT2
ENSG00000258932	6.26e-06	9.37e-07	0.738503	-4.90435	-3.62188	16.6106	MIR3171HG
ENSG00000204272	6.29e-06	9.42e-07	0.182891	-4.90338	-0.896786	1199.32	NBDY
ENSG00000149806	6.31e-06	9.46e-07	0.264322	-4.9025	-1.29584	16978.4	FAU
ENSG00000256546	6.32e-06	9.47e-07	0.203133	-4.90226	-0.99581	731.143	LINC02985
ENSG00000120306	6.34e-06	9.5e-07	0.213649	-4.90163	-1.04723	1250.17	CYSTM1
ENSG00000141552	6.36e-06	9.54e-07	0.26767	-4.90094	-1.31184	7011.01	ANAPC11
ENSG00000148362	6.36e-06	9.55e-07	0.272508	-4.90074	-1.33549	2924.33	PAXX
ENSG00000136718	6.38e-06	9.58e-07	0.208625	-4.90001	-1.02227	4207.3	IMP4
ENSG00000137825	6.4e-06	9.61e-07	0.28674	-4.89938	-1.40485	406.206	ITPKA
ENSG00000170889	6.42e-06	9.65e-07	0.279275	-4.89857	-1.36805	30697.6	RPS9
ENSG00000082397	6.49e-06	9.77e-07	0.733675	-4.8962	-3.59222	14.2029	EPB41L3
ENSG00000130724	6.52e-06	9.82e-07	0.218889	-4.89516	-1.0715	2182.16	CHMP2A
ENSG00000102316	6.55e-06	9.88e-07	0.150146	-4.89396	-0.73481	9234.34	MAGED2
ENSG00000060688	6.74e-06	1.02e-06	0.128199	-4.88777	-0.626605	2961.74	SNRNP40
ENSG00000099341	6.74e-06	1.02e-06	0.174555	-4.88771	-0.853174	7520.14	PSMD8
ENSG00000110700	6.72e-06	1.02e-06	0.189543	-4.88855	-0.926591	13965.2	RPS13
ENSG00000130731	6.78e-06	1.03e-06	0.291279	-4.88637	-1.4233	4970.2	METTL26
ENSG00000184897	6.77e-06	1.03e-06	0.294366	-4.88656	-1.43844	12533.2	H1-10
ENSG00000213626	6.77e-06	1.03e-06	0.154992	-4.88666	-0.757393	7978.01	LBH
ENSG00000178464	6.86e-06	1.04e-06	0.291609	-4.88402	-1.42422	77.2096	RPL10P16
ENSG00000206052	6.87e-06	1.04e-06	0.186038	-4.88354	-0.908522	1803.38	DOK6
ENSG00000280266	6.92e-06	1.05e-06	0.393811	-4.88203	-1.9226	34.7646	NA
ENSG00000011422	7e-06	1.06e-06	0.201534	-4.87933	-0.983348	351.856	PLAUR
ENSG00000051596	6.97e-06	1.06e-06	0.138903	-4.88057	-0.677927	2140.84	THOC3
ENSG00000242372	6.97e-06	1.06e-06	0.243535	-4.88025	-1.18851	5687.93	EIF6
ENSG00000188001	7.1e-06	1.08e-06	0.159457	-4.87655	-0.777599	945.774	TPRG1
ENSG00000106804	7.2e-06	1.1e-06	0.169168	-4.87306	-0.824366	408.87	C5
ENSG00000163170	7.2e-06	1.1e-06	0.167785	-4.87343	-0.81769	459.694	BOLA3
ENSG00000134056	7.3e-06	1.11e-06	0.164518	-4.87034	-0.801256	553.85	MRPS36
ENSG00000174547	7.35e-06	1.12e-06	0.184292	-4.86869	-0.897259	3008.28	MRPL11
ENSG00000198930	7.3e-06	1.12e-06	0.175279	-4.87011	-0.853626	1962.9	CSAG1
ENSG00000069849	7.37e-06	1.13e-06	0.1255	-4.86819	-0.610959	11036.8	ATP1B3
ENSG00000100294	7.41e-06	1.13e-06	0.233507	-4.8667	-1.13641	1412.93	MCAT
ENSG00000104408	7.39e-06	1.13e-06	0.139993	-4.86731	-0.681387	8381.46	EIF3E
ENSG00000124762	7.37e-06	1.13e-06	0.187963	-4.86791	-0.914987	3530.16	CDKN1A
ENSG00000274317	7.38e-06	1.13e-06	0.295948	-4.86758	-1.44055	64.0928	NA
ENSG00000141698	7.53e-06	1.16e-06	0.202385	-4.86298	-0.984194	3048.67	NT5C3B
ENSG00000102178	7.59e-06	1.17e-06	0.179168	-4.86125	-0.870983	4242.03	UBL4A
ENSG00000182173	7.63e-06	1.17e-06	0.23635	-4.86013	-1.14869	2575.56	TSEN54
ENSG00000158793	7.65e-06	1.18e-06	0.176387	-4.85951	-0.857157	1309.15	NIT1
ENSG00000149809	7.82e-06	1.2e-06	0.288019	-4.85506	-1.39835	2873.94	TM7SF2
ENSG00000130520	7.95e-06	1.22e-06	0.216461	-4.85159	-1.05018	12087.1	LSM4
ENSG00000213988	8.02e-06	1.24e-06	0.458615	-4.84974	-2.22416	25.5266	ZNF90
ENSG00000161055	8.09e-06	1.25e-06	0.401211	-4.84771	-1.94495	65.1413	SCGB3A1
ENSG00000124172	8.17e-06	1.26e-06	0.212443	-4.84545	-1.02938	3437.85	ATP5F1E
ENSG00000168273	8.17e-06	1.26e-06	0.206459	-4.84549	-1.0004	742.796	UQCC5
ENSG00000213889	8.35e-06	1.29e-06	0.274802	-4.84124	-1.33038	113.942	PPM1N
ENSG00000114841	8.48e-06	1.31e-06	0.227116	-4.83767	-1.09871	169.588	DNAH1
ENSG00000117118	8.47e-06	1.31e-06	0.153416	-4.83802	-0.74223	6353.29	SDHB
ENSG00000135409	8.44e-06	1.31e-06	0.463973	-4.83871	-2.24503	30.1955	AMHR2
ENSG00000246174	8.58e-06	1.33e-06	0.19147	-4.83512	-0.925778	257.115	KCTD21-AS1
ENSG00000158019	8.67e-06	1.34e-06	0.146756	-4.83303	-0.709277	1073.04	BABAM2
ENSG00000260025	8.72e-06	1.35e-06	0.267	-4.8317	-1.29007	86.8614	NA
ENSG00000116667	8.75e-06	1.36e-06	0.204463	-4.83094	-0.98775	487.683	C1orf21
ENSG00000064692	8.83e-06	1.37e-06	0.207007	-4.82891	-0.999618	617.249	SNCAIP
ENSG00000122359	8.89e-06	1.38e-06	0.165938	-4.82747	-0.80106	3239.35	ANXA11
ENSG00000173769	8.95e-06	1.39e-06	0.864754	-4.82581	-4.17314	11.8185	TOPAZ1
ENSG00000168653	9.1e-06	1.42e-06	0.222822	-4.82238	-1.07453	8442.15	NDUFS5
ENSG00000116670	9.18e-06	1.43e-06	0.249707	-4.82028	-1.20366	5059.59	MAD2L2
ENSG00000130560	9.18e-06	1.43e-06	0.179939	-4.82033	-0.867366	2095.68	UBAC1
ENSG00000198618	9.16e-06	1.43e-06	0.165609	-4.82081	-0.798371	1931.38	NA
ENSG00000221838	9.18e-06	1.44e-06	0.203132	-4.82006	-0.979106	1596.33	AP4M1
ENSG00000161920	9.38e-06	1.47e-06	0.202435	-4.81536	-0.974797	352.956	MED11
ENSG00000079459	9.43e-06	1.48e-06	0.125141	-4.81424	-0.60246	5691.23	FDFT1
ENSG00000169727	9.46e-06	1.48e-06	0.244376	-4.81355	-1.17632	15031.9	GPS1
ENSG00000101365	9.54e-06	1.5e-06	0.169561	-4.8117	-0.815876	3552.44	IDH3B
ENSG00000128311	9.6e-06	1.51e-06	0.298334	-4.81043	-1.43511	736.363	TST
ENSG00000177971	9.61e-06	1.51e-06	0.204009	-4.81015	-0.981311	1200.47	IMP3
ENSG00000163931	9.69e-06	1.52e-06	0.19929	-4.80831	-0.958247	26694.8	TKT
ENSG00000168243	9.73e-06	1.53e-06	0.189538	-4.80746	-0.911195	6972.17	GNG4
ENSG00000220908	9.86e-06	1.55e-06	0.370181	-4.80447	-1.77852	35.0878	NA
ENSG00000132004	9.92e-06	1.56e-06	0.27363	-4.80325	-1.31432	1138.88	FBXW9
ENSG00000273723	9.93e-06	1.56e-06	0.270899	-4.8029	-1.3011	61.7194	SUGT1-DT
ENSG00000129968	9.98e-06	1.57e-06	0.290002	-4.80191	-1.39256	8473.5	ABHD17A
ENSG00000107485	1e-05	1.58e-06	0.205534	-4.80103	-0.986776	123.235	GATA3
ENSG00000109255	1e-05	1.58e-06	0.189381	-4.80109	-0.909236	496.804	NMU
ENSG00000205704	1e-05	1.58e-06	0.31302	-4.80077	-1.50274	61.7122	SMIM45
ENSG00000242485	1.01e-05	1.6e-06	0.211861	-4.79878	-1.01667	3822.79	MRPL20
ENSG00000172731	1.04e-05	1.64e-06	0.181279	-4.79358	-0.868975	702.631	LRRC20
ENSG00000115241	1.06e-05	1.67e-06	0.151936	-4.78949	-0.727695	9891.94	PPM1G
ENSG00000275964	1.06e-05	1.68e-06	0.252062	-4.78905	-1.20714	486.215	NA
ENSG00000117133	1.07e-05	1.69e-06	0.137609	-4.78748	-0.658799	2800.98	RPF1
ENSG00000139579	1.06e-05	1.69e-06	0.188823	-4.78761	-0.90401	5144.67	NABP2
ENSG00000167005	1.08e-05	1.71e-06	0.137303	-4.7854	-0.657048	1575.57	NUDT21
ENSG00000259802	1.08e-05	1.71e-06	0.222106	-4.78497	-1.06277	164.889	MARCHF6-DT
ENSG00000283959	1.08e-05	1.71e-06	0.256078	-4.78531	-1.22541	147.274	LOC101927245
ENSG00000203706	1.08e-05	1.72e-06	0.197181	-4.78433	-0.943376	224.506	NA
ENSG00000262919	1.08e-05	1.72e-06	0.229288	-4.78372	-1.09685	1995.92	CCNQ
ENSG00000272948	1.08e-05	1.72e-06	0.374356	-4.78373	-1.79082	51.7874	NA
ENSG00000106803	1.09e-05	1.73e-06	0.189698	-4.78272	-0.907275	2435.63	SEC61B
ENSG00000274386	1.09e-05	1.73e-06	0.276471	-4.7824	-1.32219	61.3898	TMEM269
ENSG00000127445	1.09e-05	1.74e-06	0.239733	-4.78097	-1.14616	7878.97	PIN1
ENSG00000235997	1.09e-05	1.74e-06	0.264798	-4.78136	-1.26609	74.6628	NA
ENSG00000090487	1.1e-05	1.75e-06	0.13954	-4.78047	-0.667066	2849.13	SPG21
ENSG00000121900	1.1e-05	1.75e-06	0.448735	-4.78051	-2.14518	31.1003	TMEM54
ENSG00000145506	1.11e-05	1.78e-06	0.26043	-4.77731	-1.24415	2008.1	NKD2
ENSG00000107968	1.12e-05	1.79e-06	0.218779	-4.77619	-1.04493	95.5412	MAP3K8
ENSG00000172053	1.12e-05	1.79e-06	0.160274	-4.77594	-0.765459	6082.57	QARS1
ENSG00000130725	1.13e-05	1.81e-06	0.231202	-4.77411	-1.10379	7138.47	UBE2M
ENSG00000131188	1.14e-05	1.83e-06	0.300553	-4.77086	-1.4339	3604.8	PRR7
ENSG00000188243	1.14e-05	1.83e-06	0.233283	-4.77106	-1.11301	611.848	COMMD6
ENSG00000181274	1.14e-05	1.84e-06	0.179236	-4.77077	-0.855094	1008.12	FRAT2
ENSG00000166913	1.16e-05	1.86e-06	0.130133	-4.76777	-0.620444	8423.84	YWHAB
ENSG00000181915	1.16e-05	1.87e-06	0.143579	-4.76745	-0.684505	845.282	ADO
ENSG00000109084	1.2e-05	1.93e-06	0.12369	-4.76064	-0.588845	3078.56	TMEM97
ENSG00000172590	1.21e-05	1.95e-06	0.233693	-4.75874	-1.11208	4399.43	MRPL52
ENSG00000256092	1.21e-05	1.95e-06	0.256852	-4.75827	-1.22217	119.335	SBNO1-AS1
ENSG00000126698	1.22e-05	1.97e-06	0.121043	-4.75637	-0.575726	7587.52	DNAJC8
ENSG00000117410	1.22e-05	1.98e-06	0.260809	-4.75581	-1.24036	7380.43	ATP6V0B
ENSG00000187730	1.22e-05	1.98e-06	0.525096	-4.75572	-2.49721	18.5867	GABRD
ENSG00000204173	1.22e-05	1.98e-06	0.486716	-4.75549	-2.31457	19.5165	NA
ENSG00000101220	1.24e-05	2.01e-06	0.286663	-4.75242	-1.36234	5192.97	ADISSP
ENSG00000012061	1.25e-05	2.02e-06	0.226721	-4.75117	-1.07719	2851.25	ERCC1
ENSG00000121766	1.27e-05	2.06e-06	0.176155	-4.74718	-0.836237	1036.03	ZCCHC17
ENSG00000248461	1.27e-05	2.06e-06	0.670909	-4.74728	-3.18499	15.6736	LINC02119
ENSG00000120742	1.29e-05	2.09e-06	0.165846	-4.74439	-0.786839	5445.18	SERP1
ENSG00000155366	1.29e-05	2.1e-06	0.230706	-4.74357	-1.09437	5245.37	RHOC
ENSG00000198833	1.3e-05	2.11e-06	0.130334	-4.74252	-0.61811	2189.32	UBE2J1
ENSG00000107859	1.31e-05	2.13e-06	0.363777	-4.74025	-1.72439	44.0834	PITX3
ENSG00000167614	1.32e-05	2.14e-06	0.292953	-4.7397	-1.38851	5166.81	TTYH1
ENSG00000163444	1.32e-05	2.15e-06	0.123901	-4.73901	-0.587167	4515.55	TMEM183A
ENSG00000272205	1.33e-05	2.16e-06	0.373251	-4.73777	-1.76838	43.5779	NA
ENSG00000102181	1.33e-05	2.17e-06	0.153876	-4.737	-0.728909	5001.49	CD99L2
ENSG00000184669	1.33e-05	2.17e-06	0.206324	-4.73685	-0.977328	162.292	OR7E14P
ENSG00000182759	1.35e-05	2.2e-06	0.357681	-4.73419	-1.69333	60.2604	MAFA
ENSG00000177842	1.36e-05	2.22e-06	0.186445	-4.73221	-0.882296	226.72	ZNF620
ENSG00000175513	1.37e-05	2.23e-06	0.405848	-4.73109	-1.9201	28.1814	TSGA10IP
ENSG00000106245	1.37e-05	2.25e-06	0.130273	-4.72993	-0.61618	2359.36	BUD31
ENSG00000105676	1.38e-05	2.26e-06	0.257375	-4.72907	-1.21714	5516.07	ARMC6
ENSG00000230185	1.38e-05	2.26e-06	0.178051	-4.72864	-0.841941	218.352	NA
ENSG00000170312	1.39e-05	2.27e-06	0.13953	-4.72754	-0.659633	5480.85	CDK1
ENSG00000103769	1.39e-05	2.28e-06	0.127581	-4.7269	-0.603063	3325.54	RAB11A
ENSG00000217455	1.39e-05	2.28e-06	0.477121	-4.72649	-2.25511	20.5372	NA
ENSG00000168421	1.4e-05	2.29e-06	0.314749	-4.72583	-1.48745	43.6028	RHOH
ENSG00000224046	1.4e-05	2.29e-06	0.262014	-4.72574	-1.23821	102.447	DMTF1-AS1
ENSG00000231500	1.4e-05	2.29e-06	0.198304	-4.72566	-0.937118	50283.2	RPS18
ENSG00000075618	1.42e-05	2.33e-06	0.224447	-4.72272	-1.06	64734.1	FSCN1
ENSG00000249797	1.42e-05	2.34e-06	0.375047	-4.72134	-1.77073	39.0296	NA
ENSG00000116675	1.43e-05	2.35e-06	0.211169	-4.7204	-0.996804	181.57	DNAJC6
ENSG00000105383	1.43e-05	2.36e-06	0.644859	-4.71964	-3.0435	14.4177	CD33
ENSG00000138279	1.43e-05	2.36e-06	0.121093	-4.72002	-0.571561	2986.13	ANXA7
ENSG00000176209	1.44e-05	2.37e-06	0.163752	-4.7186	-0.772681	640.781	SMIM19
ENSG00000053371	1.48e-05	2.44e-06	0.251168	-4.71329	-1.18383	4788.89	AKR7A2
ENSG00000198003	1.48e-05	2.44e-06	0.309734	-4.71343	-1.45991	167.15	ODAD3
ENSG00000134594	1.52e-05	2.51e-06	0.183263	-4.70724	-0.862664	431.58	RAB33A
ENSG00000255062	1.52e-05	2.52e-06	0.237367	-4.70683	-1.11725	89.5997	NA
ENSG00000087086	1.53e-05	2.54e-06	0.253326	-4.70523	-1.19196	39699.3	FTL
ENSG00000196205	1.54e-05	2.55e-06	0.13189	-4.70401	-0.620411	792.877	NA
ENSG00000263154	1.54e-05	2.55e-06	0.560485	-4.704	-2.63652	21.1741	NA
ENSG00000214725	1.54e-05	2.56e-06	0.496364	-4.70313	-2.33447	21.5135	CDIPTOSP
ENSG00000101444	1.55e-05	2.57e-06	0.186189	-4.70274	-0.875598	8287.08	AHCY
ENSG00000114126	1.55e-05	2.58e-06	0.135499	-4.702	-0.637116	2856.3	TFDP2
ENSG00000114383	1.55e-05	2.58e-06	0.248627	-4.70151	-1.16892	1528.2	TUSC2
ENSG00000152082	1.55e-05	2.58e-06	0.296045	-4.70204	-1.39202	3393.99	MZT2B
ENSG00000152147	1.58e-05	2.62e-06	0.204352	-4.69837	-0.960123	606.45	GEMIN6
ENSG00000102934	1.58e-05	2.64e-06	0.222961	-4.69736	-1.04733	96.6102	PLLP
ENSG00000213523	1.59e-05	2.65e-06	0.154095	-4.69656	-0.723717	1814.47	SRA1
ENSG00000169020	1.6e-05	2.66e-06	0.283789	-4.69532	-1.33248	405.488	ATP5ME
ENSG00000287115	1.61e-05	2.68e-06	0.497758	-4.69362	-2.33629	18.7299	NA
ENSG00000100299	1.62e-05	2.71e-06	0.343527	-4.69191	-1.6118	120.863	ARSA
ENSG00000188690	1.62e-05	2.71e-06	0.199563	-4.69183	-0.936315	1527.96	UROS
ENSG00000135587	1.64e-05	2.73e-06	0.268703	-4.69015	-1.26026	301.862	SMPD2
ENSG00000143774	1.64e-05	2.73e-06	0.294694	-4.69018	-1.38217	15725.5	GUK1
ENSG00000089009	1.64e-05	2.74e-06	0.163484	-4.68918	-0.766607	49731	RPL6
ENSG00000123992	1.66e-05	2.77e-06	0.222176	-4.68732	-1.04141	2968.41	DNPEP
ENSG00000142920	1.66e-05	2.78e-06	0.210847	-4.68634	-0.988101	243.375	AZIN2
ENSG00000165644	1.67e-05	2.79e-06	0.330311	-4.68573	-1.54775	600.044	COMTD1
ENSG00000166228	1.69e-05	2.83e-06	0.186169	-4.68297	-0.871823	1270.02	PCBD1
ENSG00000235560	1.69e-05	2.83e-06	0.239368	-4.68311	-1.12099	108.477	ZNF747-DT
ENSG00000163468	1.7e-05	2.84e-06	0.127339	-4.68184	-0.59618	33395.7	CCT3
ENSG00000261377	1.69e-05	2.84e-06	0.194908	-4.68209	-0.912577	259.458	NA
ENSG00000132423	1.71e-05	2.86e-06	0.152675	-4.68058	-0.714609	356.913	COQ3
ENSG00000197798	1.71e-05	2.86e-06	0.14175	-4.6803	-0.663432	1454	FAM118B
ENSG00000233913	1.71e-05	2.87e-06	0.322159	-4.67988	-1.50767	49.1371	RPL10P9
ENSG00000101882	1.71e-05	2.88e-06	0.183369	-4.67905	-0.857992	539.301	NKAP
ENSG00000183172	1.73e-05	2.9e-06	0.212705	-4.67749	-0.994924	1265.52	SMDT1
ENSG00000130726	1.73e-05	2.91e-06	0.242578	-4.67734	-1.13462	47595.5	TRIM28
ENSG00000010256	1.75e-05	2.95e-06	0.277596	-4.67411	-1.29751	13685.5	UQCRC1
ENSG00000256995	1.76e-05	2.96e-06	0.448659	-4.67349	-2.09681	52.5498	NA
ENSG00000115380	1.76e-05	2.98e-06	0.142099	-4.67237	-0.663939	4431.62	EFEMP1
ENSG00000273703	1.77e-05	2.98e-06	0.582751	-4.67217	-2.72271	24.7218	H2BC14
ENSG00000141736	1.78e-05	3e-06	0.533561	-4.67061	-2.49206	19.5176	ERBB2
ENSG00000286452	1.77e-05	3e-06	0.49356	-4.6711	-2.30547	18.4625	NA
ENSG00000181938	1.78e-05	3.01e-06	0.155362	-4.6703	-0.725589	859.984	GINS3
ENSG00000286874	1.79e-05	3.03e-06	0.38356	-4.66885	-1.79078	39.3294	NA
ENSG00000145604	1.81e-05	3.07e-06	0.122727	-4.66606	-0.57265	4529.81	SKP2
ENSG00000197245	1.84e-05	3.12e-06	0.410738	-4.66302	-1.91528	29.6006	FAM110D
ENSG00000110442	1.85e-05	3.13e-06	0.152035	-4.66185	-0.708765	1036.52	COMMD9
ENSG00000135185	1.85e-05	3.13e-06	0.141294	-4.66179	-0.658685	1873.5	TMEM243
ENSG00000233382	1.85e-05	3.13e-06	0.293314	-4.66239	-1.36754	61.0105	NKAPP1
ENSG00000134419	1.86e-05	3.16e-06	0.182097	-4.66034	-0.848636	3283.55	RPS15A
ENSG00000102981	1.88e-05	3.19e-06	0.285409	-4.65807	-1.32945	551.435	PARD6A
ENSG00000099953	1.88e-05	3.2e-06	0.268477	-4.6573	-1.25038	232.23	MMP11
ENSG00000281383	1.88e-05	3.2e-06	0.699706	-4.65733	-3.25876	16.47	NA
ENSG00000182185	1.9e-05	3.24e-06	0.309225	-4.65526	-1.43952	1514.57	RAD51B
ENSG00000122034	1.93e-05	3.29e-06	0.15232	-4.65203	-0.708594	7692.39	GTF3A
ENSG00000134323	1.94e-05	3.31e-06	0.179863	-4.65057	-0.836464	72058.5	MYCN
ENSG00000114735	1.96e-05	3.34e-06	0.185828	-4.6485	-0.86382	457.102	HEMK1
ENSG00000163710	1.96e-05	3.34e-06	0.147323	-4.64863	-0.684849	849.325	PCOLCE2
ENSG00000159403	1.96e-05	3.35e-06	0.315725	-4.64823	-1.46756	66.264	C1R
ENSG00000071889	1.98e-05	3.37e-06	0.240705	-4.64673	-1.11849	3226.83	FAM3A
ENSG00000131507	2.04e-05	3.49e-06	0.116894	-4.63944	-0.542322	5145.93	NDFIP1
ENSG00000267530	2.05e-05	3.5e-06	0.251854	-4.63896	-1.16834	116.634	NA
ENSG00000264350	2.07e-05	3.55e-06	0.214211	-4.63607	-0.993096	112.249	NA
ENSG00000147912	2.09e-05	3.58e-06	0.185439	-4.6343	-0.859382	465.684	FBXO10
ENSG00000102977	2.09e-05	3.59e-06	0.263158	-4.63368	-1.21939	1995.42	ACD
ENSG00000131475	2.11e-05	3.62e-06	0.206061	-4.63182	-0.954436	2629.84	VPS25
ENSG00000240405	2.12e-05	3.64e-06	0.510963	-4.63082	-2.36618	22.0359	SAMMSON
ENSG00000055950	2.12e-05	3.65e-06	0.200183	-4.63031	-0.926909	2120.93	MRPL43
ENSG00000141959	2.16e-05	3.72e-06	0.278008	-4.62644	-1.28619	20297.3	PFKL
ENSG00000159377	2.16e-05	3.72e-06	0.172759	-4.62661	-0.799289	15691	PSMB4
ENSG00000083807	2.17e-05	3.73e-06	0.255096	-4.62573	-1.18	315.442	SLC27A5
ENSG00000105255	2.17e-05	3.74e-06	0.249115	-4.62555	-1.15229	1879.93	FSD1
ENSG00000184967	2.18e-05	3.75e-06	0.266865	-4.62458	-1.23414	3449.98	NOC4L
ENSG00000143878	2.18e-05	3.76e-06	0.194835	-4.62405	-0.900926	1561.45	RHOB
ENSG00000011478	2.18e-05	3.77e-06	0.265088	-4.62391	-1.22574	2037.28	QPCTL
ENSG00000278828	2.22e-05	3.84e-06	0.215831	-4.61994	-0.997124	100.055	H3C10
ENSG00000102854	2.22e-05	3.85e-06	0.288757	-4.61943	-1.33389	349.475	MSLN
ENSG00000224189	2.23e-05	3.85e-06	0.472848	-4.61913	-2.18415	21.5995	HAGLR
ENSG00000223729	2.25e-05	3.91e-06	0.605065	-4.61633	-2.79318	27.2181	LINC02247
ENSG00000275457	2.27e-05	3.93e-06	0.310295	-4.615	-1.43201	98.2068	NA
ENSG00000182518	2.27e-05	3.94e-06	0.170871	-4.61465	-0.788509	832.631	FAM104B
ENSG00000189350	2.32e-05	4.02e-06	0.226308	-4.6102	-1.04333	150.53	TOGARAM2
ENSG00000132581	2.33e-05	4.04e-06	0.14246	-4.60919	-0.656623	2191.89	SDF2
ENSG00000169100	2.35e-05	4.08e-06	0.241655	-4.60711	-1.11333	17961.6	SLC25A6
ENSG00000107521	2.36e-05	4.1e-06	0.228023	-4.60599	-1.05027	3392.04	HPS1
ENSG00000158435	2.36e-05	4.11e-06	0.12922	-4.60581	-0.595161	2474.68	CNOT11
ENSG00000166226	2.36e-05	4.11e-06	0.11925	-4.60594	-0.549259	5404.95	CCT2
ENSG00000170632	2.36e-05	4.11e-06	0.128442	-4.60597	-0.591601	3065.6	ARMC10
ENSG00000069188	2.36e-05	4.12e-06	0.254779	-4.60517	-1.1733	87.8758	SDK2
ENSG00000110492	2.36e-05	4.12e-06	0.216648	-4.60535	-0.997741	16206.6	MDK
ENSG00000138435	2.45e-05	4.29e-06	0.594104	-4.5969	-2.73103	19.0658	CHRNA1
ENSG00000182809	2.46e-05	4.29e-06	0.272677	-4.59671	-1.25342	12047.9	CRIP2
ENSG00000117122	2.46e-05	4.31e-06	0.243335	-4.59588	-1.11834	5347.35	MFAP2
ENSG00000266472	2.47e-05	4.32e-06	0.177153	-4.59555	-0.814117	3391.62	MRPS21
ENSG00000104983	2.49e-05	4.35e-06	0.252052	-4.59382	-1.15788	842.597	CCDC61
ENSG00000111906	2.5e-05	4.38e-06	0.144145	-4.59235	-0.661967	2008.35	HDDC2
ENSG00000174173	2.5e-05	4.38e-06	0.142696	-4.59266	-0.655354	785.709	TRMT10C
ENSG00000162910	2.51e-05	4.4e-06	0.255488	-4.59176	-1.17314	2047.11	MRPL55
ENSG00000189171	2.51e-05	4.41e-06	0.288611	-4.59127	-1.32509	648.565	S100A13
ENSG00000270638	2.53e-05	4.45e-06	0.361895	-4.58935	-1.66086	35.6487	NA
ENSG00000173272	2.53e-05	4.46e-06	0.299467	-4.58872	-1.37417	4402.88	MZT2A
ENSG00000077312	2.54e-05	4.47e-06	0.230849	-4.58803	-1.05914	5427.08	SNRPA
ENSG00000182362	2.55e-05	4.5e-06	0.204152	-4.58696	-0.936439	635.345	YBEY
ENSG00000005194	2.56e-05	4.52e-06	0.148968	-4.58604	-0.683175	3040.43	CIAPIN1
ENSG00000177556	2.57e-05	4.54e-06	0.260602	-4.58498	-1.19486	1307.8	ATOX1
ENSG00000092841	2.58e-05	4.56e-06	0.237303	-4.58418	-1.08784	23389.5	MYL6
ENSG00000125457	2.59e-05	4.58e-06	0.22349	-4.58335	-1.02434	1464.69	MIF4GD
ENSG00000233221	2.6e-05	4.6e-06	0.463471	-4.58234	-2.12378	19.985	NA
ENSG00000112081	2.63e-05	4.64e-06	0.123573	-4.58032	-0.566005	18987.1	SRSF3
ENSG00000274997	2.64e-05	4.66e-06	0.535332	-4.57932	-2.45146	23.1426	H2AC12
ENSG00000143314	2.64e-05	4.68e-06	0.218982	-4.57886	-1.00269	2498.95	MRPL24
ENSG00000261840	2.65e-05	4.68e-06	0.295222	-4.57845	-1.35166	106.469	LOC730183
ENSG00000066382	2.65e-05	4.69e-06	0.38055	-4.57806	-1.74218	38.5001	MPPED2
ENSG00000118960	2.65e-05	4.7e-06	0.228502	-4.5777	-1.04601	1463.06	HS1BP3
ENSG00000013306	2.67e-05	4.73e-06	0.26286	-4.57655	-1.20299	6968.21	SLC25A39
ENSG00000134825	2.67e-05	4.73e-06	0.224622	-4.57641	-1.02796	1557.53	TMEM258
ENSG00000129235	2.68e-05	4.75e-06	0.201436	-4.5757	-0.921711	1934.07	TXNDC17
ENSG00000165637	2.68e-05	4.76e-06	0.149896	-4.5752	-0.685803	7749.44	VDAC2
ENSG00000269609	2.68e-05	4.76e-06	0.237916	-4.57504	-1.08847	192.562	C10orf95-AS1
ENSG00000143198	2.7e-05	4.79e-06	0.210003	-4.57365	-0.960479	2047.49	MGST3
ENSG00000259058	2.7e-05	4.8e-06	0.265716	-4.57326	-1.21519	76.2285	NA
ENSG00000114638	2.71e-05	4.81e-06	0.724234	-4.57304	-3.31195	11.9392	UPK1B
ENSG00000138100	2.74e-05	4.88e-06	0.261694	-4.56983	-1.1959	173.824	TRIM54
ENSG00000143224	2.74e-05	4.88e-06	0.184591	-4.57007	-0.843594	1227.03	PPOX
ENSG00000215021	2.78e-05	4.95e-06	0.201178	-4.56686	-0.918752	16397.3	PHB2
ENSG00000173662	2.8e-05	4.98e-06	0.256273	-4.5655	-1.17002	147.615	TAS1R1
ENSG00000104879	2.8e-05	5e-06	0.335582	-4.56499	-1.53193	262.174	CKM
ENSG00000149636	2.83e-05	5.04e-06	0.152706	-4.56293	-0.696788	1147.45	DSN1
ENSG00000106591	2.84e-05	5.08e-06	0.129581	-4.56162	-0.5911	1551.43	MRPL32
ENSG00000276045	2.84e-05	5.08e-06	0.235822	-4.56152	-1.07571	2444.18	ORAI1
ENSG00000204228	2.86e-05	5.11e-06	0.281078	-4.56013	-1.28175	587.094	HSD17B8
ENSG00000157954	2.88e-05	5.14e-06	0.134837	-4.55888	-0.614706	3019.6	WIPI2
ENSG00000237190	2.89e-05	5.16e-06	0.201672	-4.55806	-0.919233	2118.31	CDKN2AIPNL
ENSG00000137818	2.91e-05	5.2e-06	0.254334	-4.55644	-1.15886	33401.2	RPLP1
ENSG00000156253	2.91e-05	5.22e-06	0.145956	-4.55582	-0.664948	844.279	RWDD2B
ENSG00000100142	2.92e-05	5.23e-06	0.225796	-4.55526	-1.02856	2161.14	POLR2F
ENSG00000157778	2.92e-05	5.24e-06	0.258066	-4.55487	-1.17546	2523.03	PSMG3
ENSG00000166173	2.93e-05	5.26e-06	0.184303	-4.55425	-0.839363	403.41	LARP6
ENSG00000065978	2.94e-05	5.27e-06	0.133669	-4.55367	-0.608685	45198.7	YBX1
ENSG00000234797	2.94e-05	5.27e-06	0.24994	-4.55367	-1.13815	121.739	RPS3AP6
ENSG00000158710	2.95e-05	5.29e-06	0.223839	-4.5529	-1.01912	57506.1	TAGLN2
ENSG00000205838	2.99e-05	5.37e-06	0.339263	-4.54968	-1.54354	42.4529	TTC23L
ENSG00000106028	3.01e-05	5.41e-06	0.130453	-4.54805	-0.593308	4789.88	SSBP1
ENSG00000136463	3.02e-05	5.42e-06	0.186045	-4.54765	-0.846066	1606.27	TACO1
ENSG00000116299	3.02e-05	5.43e-06	0.26576	-4.5475	-1.20854	150.595	ELAPOR1
ENSG00000226067	3.02e-05	5.43e-06	0.229005	-4.5473	-1.04135	110.958	NA
ENSG00000154640	3.03e-05	5.45e-06	0.132056	-4.54676	-0.600428	4058.83	BTG3
ENSG00000166508	3.03e-05	5.46e-06	0.186519	-4.54617	-0.847949	20314.4	MCM7
ENSG00000175018	3.04e-05	5.47e-06	0.406598	-4.5458	-1.84832	29.275	TEX36
ENSG00000153574	3.05e-05	5.49e-06	0.131197	-4.54522	-0.596319	1364.44	RPIA
ENSG00000237594	3.05e-05	5.49e-06	0.318971	-4.54518	-1.44978	98.5595	TIAM1-AS1
ENSG00000270964	3.05e-05	5.49e-06	0.274929	-4.54501	-1.24956	72.9116	NA
ENSG00000171159	3.06e-05	5.51e-06	0.338268	-4.54421	-1.53716	417.751	BBLN
ENSG00000137124	3.07e-05	5.54e-06	0.132938	-4.5434	-0.603991	1170.86	ALDH1B1
ENSG00000166750	3.12e-05	5.63e-06	0.263473	-4.53989	-1.19614	61.2798	SLFN5
ENSG00000131148	3.12e-05	5.64e-06	0.177812	-4.53934	-0.807151	1506.87	EMC8
ENSG00000136379	3.14e-05	5.67e-06	0.167275	-4.53843	-0.759167	773.377	ABHD17C
ENSG00000104915	3.15e-05	5.71e-06	0.252711	-4.53702	-1.14656	4100.62	STX10
ENSG00000112118	3.16e-05	5.71e-06	0.120803	-4.53676	-0.548055	10383.6	MCM3
ENSG00000179010	3.17e-05	5.74e-06	0.126052	-4.53579	-0.571746	25309.6	MRFAP1
ENSG00000086232	3.19e-05	5.79e-06	0.127236	-4.53406	-0.576897	5257.27	EIF2AK1
ENSG00000284727	3.2e-05	5.8e-06	0.423379	-4.53368	-1.91946	24.5523	NA
ENSG00000172239	3.21e-05	5.81e-06	0.120809	-4.53302	-0.547628	5145.24	PAIP1
ENSG00000176463	3.22e-05	5.85e-06	0.264532	-4.53175	-1.19879	100.999	SLCO3A1
ENSG00000048544	3.25e-05	5.9e-06	0.123285	-4.52989	-0.558466	3289.61	MRPS10
ENSG00000069509	3.26e-05	5.93e-06	0.140475	-4.52892	-0.636202	591.257	FUNDC1
ENSG00000235453	3.26e-05	5.93e-06	0.321259	-4.52886	-1.45494	60.9739	SMIM27
ENSG00000187821	3.3e-05	6.01e-06	0.475538	-4.5261	-2.15233	26.116	HELT
ENSG00000185787	3.31e-05	6.02e-06	0.120991	-4.52577	-0.547579	9691.16	MORF4L1
ENSG00000133265	3.31e-05	6.03e-06	0.289363	-4.52547	-1.3095	4776.37	HSPBP1
ENSG00000102898	3.34e-05	6.09e-06	0.159833	-4.52332	-0.722976	4672.92	NUTF2
ENSG00000272449	3.35e-05	6.1e-06	0.348475	-4.52288	-1.57611	604.591	NA
ENSG00000152377	3.35e-05	6.11e-06	0.179574	-4.52248	-0.81212	848.151	SPOCK1
ENSG00000185339	3.36e-05	6.13e-06	0.312993	-4.52199	-1.41535	125.36	TCN2
ENSG00000108528	3.37e-05	6.14e-06	0.22078	-4.52135	-0.998223	4569.83	SLC25A11
ENSG00000072832	3.4e-05	6.2e-06	0.161397	-4.5195	-0.729432	15420.7	CRMP1
ENSG00000148803	3.4e-05	6.2e-06	0.332691	-4.51946	-1.50358	545.406	FUOM
ENSG00000005075	3.42e-05	6.25e-06	0.245758	-4.51791	-1.11031	2550.87	POLR2J
ENSG00000117543	3.43e-05	6.26e-06	0.145589	-4.51738	-0.657681	1738.94	DPH5
ENSG00000277147	3.47e-05	6.34e-06	0.398419	-4.5147	-1.79874	30.533	NA
ENSG00000125841	3.47e-05	6.35e-06	0.19691	-4.51429	-0.888908	3564.34	NRSN2
ENSG00000136270	3.49e-05	6.39e-06	0.226879	-4.51319	-1.02395	7604.92	TBRG4
ENSG00000163982	3.51e-05	6.43e-06	0.538268	-4.51176	-2.42853	17.8521	OTOP1
ENSG00000183971	3.56e-05	6.53e-06	0.368978	-4.50853	-1.66355	2013.45	NPW
ENSG00000131495	3.58e-05	6.58e-06	0.295757	-4.50685	-1.33293	480.903	NDUFA2
ENSG00000166896	3.59e-05	6.6e-06	0.147774	-4.50636	-0.665923	611.317	ATP23
ENSG00000117245	3.6e-05	6.62e-06	0.231981	-4.50567	-1.04523	156.114	KIF17
ENSG00000196586	3.6e-05	6.62e-06	0.238495	-4.50559	-1.07456	162.734	MYO6
ENSG00000197696	3.6e-05	6.62e-06	0.246709	-4.50562	-1.11157	749.775	NMB
ENSG00000125657	3.61e-05	6.64e-06	0.401551	-4.50493	-1.80896	53.8904	TNFSF9
ENSG00000204220	3.61e-05	6.65e-06	0.207126	-4.50459	-0.933018	2724.64	PFDN6
ENSG00000105677	3.63e-05	6.69e-06	0.242875	-4.50333	-1.09375	2309.19	TMEM147
ENSG00000272202	3.63e-05	6.69e-06	0.549734	-4.50318	-2.47555	19.2592	NA
ENSG00000148408	3.68e-05	6.8e-06	0.517597	-4.49996	-2.32916	19.6201	CACNA1B
ENSG00000168275	3.68e-05	6.8e-06	0.169057	-4.5	-0.760755	1546.92	COA6
ENSG00000229119	3.68e-05	6.81e-06	0.380106	-4.49955	-1.71031	43.8152	NA
ENSG00000273253	3.7e-05	6.85e-06	0.264352	-4.49838	-1.18916	291.783	NA
ENSG00000169188	3.72e-05	6.88e-06	0.179184	-4.49727	-0.805841	3639.39	APEX2
ENSG00000224281	3.74e-05	6.93e-06	0.341707	-4.49578	-1.53624	37.6444	SLC25A5-AS1
ENSG00000128534	3.8e-05	7.05e-06	0.147659	-4.49202	-0.663286	2753.31	LSM8
ENSG00000247796	3.81e-05	7.07e-06	0.226786	-4.49158	-1.01863	150.187	MOCS2-DT
ENSG00000152669	3.84e-05	7.13e-06	0.206639	-4.48984	-0.927776	1054.38	CCNO
ENSG00000172315	3.86e-05	7.17e-06	0.173321	-4.48867	-0.777983	1036.21	TP53RK
ENSG00000075142	3.88e-05	7.21e-06	0.168291	-4.48744	-0.755198	7071.22	SRI
ENSG00000196154	3.92e-05	7.29e-06	0.266508	-4.48511	-1.19532	1296.19	S100A4
ENSG00000272667	3.94e-05	7.32e-06	0.188587	-4.48405	-0.845636	268.533	NA
ENSG00000119333	3.95e-05	7.34e-06	0.279657	-4.48351	-1.25385	14995.5	DYNC2I2
ENSG00000230513	3.95e-05	7.36e-06	0.313254	-4.48312	-1.40436	82.0279	THAP7-AS1
ENSG00000118640	3.98e-05	7.41e-06	0.333437	-4.48163	-1.49434	72.506	VAMP8
ENSG00000120725	3.98e-05	7.41e-06	0.252011	-4.48151	-1.12939	1461.83	SIL1
ENSG00000137463	4e-05	7.45e-06	0.492828	-4.48033	-2.20803	21.0074	MGARP
ENSG00000171227	4.04e-05	7.55e-06	0.499051	-4.47765	-2.23458	22.0084	TMEM37
ENSG00000125458	4.08e-05	7.63e-06	0.26987	-4.4754	-1.20777	1162.44	NT5C
ENSG00000157851	4.08e-05	7.63e-06	0.176231	-4.47534	-0.788695	10798.8	DPYSL5
ENSG00000183513	4.08e-05	7.64e-06	0.135305	-4.47513	-0.605508	897.231	COA5
ENSG00000250571	4.09e-05	7.65e-06	0.318225	-4.47465	-1.42395	265.023	GLI4
ENSG00000135469	4.11e-05	7.69e-06	0.177339	-4.47368	-0.793358	349.696	COQ10A
ENSG00000122574	4.12e-05	7.71e-06	0.15629	-4.47303	-0.69909	351.957	WIPF3
ENSG00000185010	4.13e-05	7.74e-06	0.193065	-4.47222	-0.863428	149.164	F8
ENSG00000143971	4.14e-05	7.76e-06	0.168142	-4.4718	-0.751897	1009.83	ETAA1
ENSG00000144635	4.23e-05	7.93e-06	0.124393	-4.46708	-0.555672	3372.5	DYNC1LI1
ENSG00000189159	4.25e-05	7.98e-06	0.214991	-4.46581	-0.960109	16049.6	JPT1
ENSG00000133169	4.26e-05	8e-06	0.1972	-4.4651	-0.880519	1338.26	BEX1
ENSG00000139684	4.31e-05	8.11e-06	0.125883	-4.46232	-0.561731	4854.47	ESD
ENSG00000232783	4.33e-05	8.16e-06	0.31379	-4.46098	-1.39981	51.5177	NA
ENSG00000172382	4.35e-05	8.2e-06	0.259267	-4.46002	-1.15633	115.893	PRSS27
ENSG00000171135	4.37e-05	8.24e-06	0.174284	-4.45886	-0.777105	1438.73	JAGN1
ENSG00000288012	4.39e-05	8.29e-06	0.396378	-4.45767	-1.76692	28.0076	NA
ENSG00000068697	4.41e-05	8.31e-06	0.149846	-4.45692	-0.667853	8444.32	LAPTM4A
ENSG00000258675	4.41e-05	8.33e-06	0.287547	-4.45649	-1.28145	77.9875	NA
ENSG00000102054	4.42e-05	8.34e-06	0.129056	-4.45618	-0.575097	11913.5	RBBP7
ENSG00000176788	4.44e-05	8.39e-06	0.135722	-4.4551	-0.604656	5974.56	BASP1
ENSG00000204060	4.44e-05	8.39e-06	0.252147	-4.45492	-1.12329	1636.63	FOXO6
ENSG00000105290	4.47e-05	8.45e-06	0.214208	-4.4535	-0.953977	3655.71	APLP1
ENSG00000167700	4.48e-05	8.47e-06	0.332489	-4.45294	-1.48056	1661.31	MFSD3
ENSG00000261787	4.49e-05	8.5e-06	0.358886	-4.45225	-1.59785	42.9203	TCF24
ENSG00000145088	4.49e-05	8.51e-06	0.206468	-4.45198	-0.919194	130.763	EAF2
ENSG00000183048	4.51e-05	8.54e-06	0.319994	-4.45121	-1.42436	989.467	SLC25A10
ENSG00000061794	4.55e-05	8.62e-06	0.120637	-4.44913	-0.536728	2447.64	MRPS35
ENSG00000163528	4.63e-05	8.79e-06	0.15447	-4.44506	-0.68663	535.724	CHCHD4
ENSG00000130751	4.67e-05	8.87e-06	0.362375	-4.44294	-1.61001	94.8494	NPAS1
ENSG00000221886	4.67e-05	8.88e-06	0.151757	-4.44272	-0.674213	545.231	FAM200C
ENSG00000143851	4.68e-05	8.91e-06	0.610404	-4.44206	-2.71145	17.423	PTPN7
ENSG00000140854	4.7e-05	8.94e-06	0.227097	-4.44131	-1.00861	2324.4	KATNB1
ENSG00000038274	4.7e-05	8.96e-06	0.126167	-4.44087	-0.560292	2264.36	MAT2B
ENSG00000184207	4.7e-05	8.96e-06	0.242206	-4.44083	-1.07559	3364	PGP
ENSG00000286522	4.75e-05	9.07e-06	0.293169	-4.4383	-1.30117	68.4976	H3C2
ENSG00000115756	4.81e-05	9.18e-06	0.200289	-4.43568	-0.888418	3316.7	HPCAL1
ENSG00000179111	4.81e-05	9.18e-06	0.301278	-4.43575	-1.33639	85.2955	HES7
ENSG00000232442	4.87e-05	9.31e-06	0.217132	-4.43266	-0.962472	352.709	MHENCR
ENSG00000065029	4.89e-05	9.34e-06	0.157789	-4.43185	-0.699297	877.062	ZNF76
ENSG00000137054	4.91e-05	9.41e-06	0.143589	-4.43033	-0.636148	1925.79	POLR1E
ENSG00000118894	4.95e-05	9.49e-06	0.16646	-4.42853	-0.737175	668.091	EEF2KMT
ENSG00000156261	4.95e-05	9.49e-06	0.133266	-4.42854	-0.590171	17038.6	CCT8
ENSG00000104886	4.97e-05	9.53e-06	0.239026	-4.42751	-1.05829	3656.63	PLEKHJ1
ENSG00000136271	5.06e-05	9.71e-06	0.191547	-4.42355	-0.847319	6394.03	DDX56
ENSG00000150281	5.07e-05	9.75e-06	0.234861	-4.4227	-1.03872	176.866	CTF1
ENSG00000144048	5.09e-05	9.79e-06	0.134196	-4.42169	-0.593374	663.556	DUSP11
ENSG00000197766	5.09e-05	9.79e-06	0.288736	-4.42182	-1.27674	824.468	CFD
ENSG00000233762	5.09e-05	9.8e-06	0.365057	-4.42164	-1.61415	60.5298	RPS15P4
ENSG00000272525	5.13e-05	9.87e-06	0.291662	-4.42005	-1.28916	83.6282	NA
ENSG00000139508	5.13e-05	9.88e-06	0.308395	-4.4197	-1.36301	89.0223	SLC46A3
ENSG00000090971	5.14e-05	9.9e-06	0.285654	-4.41932	-1.26239	4445.83	NAT14
ENSG00000122971	5.14e-05	9.91e-06	0.297859	-4.41909	-1.31627	921.123	ACADS
ENSG00000065809	5.15e-05	9.93e-06	0.145902	-4.41866	-0.644691	597.612	FAM107B
ENSG00000175416	5.21e-05	1e-05	0.240952	-4.41611	-1.06407	1280.38	CLTB
ENSG00000232053	5.2e-05	1e-05	0.261154	-4.41637	-1.15335	122.169	NA
ENSG00000006016	5.24e-05	1.01e-05	0.302771	-4.41479	-1.33667	150.803	CRLF1
ENSG00000187867	5.25e-05	1.01e-05	0.196747	-4.41408	-0.868455	449.523	PALM3
ENSG00000210140	5.22e-05	1.01e-05	0.206847	-4.41575	-0.913383	1430.44	NA
ENSG00000287289	5.22e-05	1.01e-05	0.422102	-4.41539	-1.86374	28.0105	NA
ENSG00000287477	5.24e-05	1.01e-05	0.343594	-4.41458	-1.51682	33.5494	NA
ENSG00000072163	5.32e-05	1.03e-05	0.277976	-4.41103	-1.22616	670.158	LIMS2
ENSG00000113048	5.33e-05	1.03e-05	0.120975	-4.41026	-0.53353	5720.45	MRPS27
ENSG00000171703	5.32e-05	1.03e-05	0.281305	-4.41078	-1.24077	2235.54	TCEA2
ENSG00000265933	5.39e-05	1.04e-05	0.218512	-4.40782	-0.963163	186.298	LINC00668
ENSG00000106367	5.4e-05	1.05e-05	0.178272	-4.4072	-0.785682	3211.45	AP1S1
ENSG00000129991	5.4e-05	1.05e-05	0.605782	-4.40686	-2.6696	22.7689	TNNI3
ENSG00000163701	5.4e-05	1.05e-05	0.257389	-4.40733	-1.1344	162.704	IL17RE
ENSG00000234215	5.52e-05	1.07e-05	0.255902	-4.40203	-1.12649	75.0023	CT66
ENSG00000053501	5.59e-05	1.09e-05	0.186138	-4.39895	-0.818814	979.265	USE1
ENSG00000105617	5.59e-05	1.09e-05	0.262297	-4.39906	-1.15386	527.691	LENG1
ENSG00000124702	5.61e-05	1.09e-05	0.212235	-4.39794	-0.933396	8066.45	KLHDC3
ENSG00000186665	5.59e-05	1.09e-05	0.134451	-4.39887	-0.591433	893.039	C17orf58
ENSG00000101306	5.67e-05	1.1e-05	0.241212	-4.39563	-1.06028	1450.77	MYLK2
ENSG00000232485	5.68e-05	1.11e-05	0.331436	-4.39511	-1.4567	44.6739	NA
ENSG00000243667	5.69e-05	1.11e-05	0.188821	-4.39446	-0.829765	212.339	DNAAF10
ENSG00000162390	5.73e-05	1.12e-05	0.329247	-4.3929	-1.44635	42.6991	ACOT11
ENSG00000140988	5.79e-05	1.13e-05	0.269296	-4.39027	-1.18228	154324	RPS2
ENSG00000142230	5.79e-05	1.13e-05	0.158666	-4.39056	-0.696634	12226.7	SAE1
ENSG00000205221	5.77e-05	1.13e-05	0.130935	-4.39105	-0.574941	894.423	VIT
ENSG00000089050	5.84e-05	1.14e-05	0.120192	-4.38798	-0.527402	2007.04	RBBP9
ENSG00000178397	5.82e-05	1.14e-05	0.132226	-4.38903	-0.580344	1002.03	FAM220A
ENSG00000105612	5.86e-05	1.15e-05	0.183217	-4.38702	-0.803778	1832.5	DNASE2
ENSG00000120526	5.87e-05	1.15e-05	0.137063	-4.38686	-0.601274	1512.87	NUDCD1
ENSG00000154760	5.86e-05	1.15e-05	0.983542	-4.38746	-4.31525	9.7103	SLFN13
ENSG00000159685	5.86e-05	1.15e-05	0.207413	-4.38724	-0.909971	875.232	CHCHD6
ENSG00000151090	5.9e-05	1.16e-05	0.423881	-4.38556	-1.85896	29.4557	THRB
ENSG00000261730	5.92e-05	1.16e-05	0.360958	-4.38455	-1.58264	39.1735	NA
ENSG00000088882	5.97e-05	1.17e-05	0.230055	-4.38238	-1.00819	1160.7	CPXM1
ENSG00000164733	6.03e-05	1.18e-05	0.15974	-4.38042	-0.699728	8264.74	CTSB
ENSG00000218891	6.07e-05	1.19e-05	0.241926	-4.37897	-1.05939	2018.76	ZNF579
ENSG00000066583	6.1e-05	1.2e-05	0.12484	-4.37767	-0.546509	3398.76	ISOC1
ENSG00000160948	6.09e-05	1.2e-05	0.248302	-4.37796	-1.08706	2253.21	VPS28
ENSG00000221968	6.16e-05	1.21e-05	0.219302	-4.37528	-0.959506	734.86	FADS3
ENSG00000111652	6.23e-05	1.23e-05	0.142768	-4.37245	-0.624246	3740.38	COPS7A
ENSG00000148335	6.25e-05	1.23e-05	0.234273	-4.37162	-1.02415	1717.9	NTMT1
ENSG00000074219	6.29e-05	1.24e-05	0.177765	-4.37008	-0.776847	1324.54	TEAD2
ENSG00000106333	6.27e-05	1.24e-05	0.25039	-4.37082	-1.09441	7035.28	PCOLCE
ENSG00000135298	6.33e-05	1.25e-05	0.402598	-4.36838	-1.7587	320.391	ADGRB3
ENSG00000287537	6.33e-05	1.25e-05	0.333913	-4.36843	-1.45868	60.3014	NA
ENSG00000178035	6.34e-05	1.26e-05	0.159338	-4.36766	-0.695934	8483.25	IMPDH2
ENSG00000197771	6.36e-05	1.26e-05	0.122052	-4.36706	-0.533009	5212.84	MCMBP
ENSG00000086504	6.39e-05	1.27e-05	0.285336	-4.36571	-1.24569	5730.84	MRPL28
ENSG00000109881	6.4e-05	1.27e-05	0.134624	-4.36526	-0.587668	5386.91	CCDC34
ENSG00000156795	6.38e-05	1.27e-05	0.163575	-4.36606	-0.71418	732.113	NTAQ1
ENSG00000134717	6.46e-05	1.28e-05	0.123973	-4.36324	-0.540925	3835.66	BTF3L4
ENSG00000196839	6.49e-05	1.29e-05	0.26952	-4.36208	-1.17567	217.516	ADA
ENSG00000013583	6.53e-05	1.3e-05	0.184877	-4.36067	-0.806187	380.463	HEBP1
ENSG00000275700	6.54e-05	1.3e-05	0.143595	-4.35984	-0.626051	4077.74	AATF
ENSG00000185909	6.58e-05	1.31e-05	0.282735	-4.35841	-1.23228	438.954	KLHDC8B
ENSG00000149196	6.6e-05	1.32e-05	0.155941	-4.35759	-0.679528	1541.45	HIKESHI
ENSG00000134809	6.67e-05	1.33e-05	0.265285	-4.35507	-1.15533	1164.53	TIMM10
ENSG00000132481	6.7e-05	1.34e-05	0.259734	-4.35421	-1.13094	1823.73	TRIM47
ENSG00000151465	6.72e-05	1.34e-05	0.130527	-4.35353	-0.568253	3543.02	CDC123
ENSG00000114631	6.75e-05	1.35e-05	0.280762	-4.3522	-1.22193	6667.3	PODXL2
ENSG00000105419	6.78e-05	1.36e-05	0.246034	-4.35084	-1.07046	1370.63	MEIS3
ENSG00000108984	6.8e-05	1.36e-05	0.188547	-4.34993	-0.820166	384.459	MAP2K6
ENSG00000121691	6.78e-05	1.36e-05	0.122673	-4.35062	-0.533704	4252.51	CAT
ENSG00000176623	6.78e-05	1.36e-05	0.147919	-4.35071	-0.643552	662.238	RMDN1
ENSG00000213801	6.78e-05	1.36e-05	0.265667	-4.35099	-1.15591	116.32	ZNF321P
ENSG00000074319	6.88e-05	1.38e-05	0.125414	-4.34737	-0.545219	1701.04	TSG101
ENSG00000118096	6.94e-05	1.39e-05	0.139737	-4.34528	-0.607197	527.246	IFT46
ENSG00000105701	6.96e-05	1.4e-05	0.329033	-4.34457	-1.42951	8565.52	FKBP8
ENSG00000114021	6.98e-05	1.4e-05	0.129241	-4.34381	-0.561397	1399.55	NIT2
ENSG00000162078	6.98e-05	1.4e-05	0.28708	-4.34373	-1.247	77.1106	ZG16B
ENSG00000176182	7.05e-05	1.42e-05	0.150955	-4.3412	-0.655327	836.602	MYPOP
ENSG00000159674	7.12e-05	1.43e-05	0.246143	-4.33906	-1.06803	546.047	SPON2
ENSG00000102317	7.16e-05	1.44e-05	0.121441	-4.33779	-0.526784	5542.18	RBM3
ENSG00000102103	7.19e-05	1.45e-05	0.212144	-4.33679	-0.920023	3211.95	PQBP1
ENSG00000108829	7.23e-05	1.45e-05	0.115799	-4.33541	-0.502037	9802.47	LRRC59
ENSG00000243944	7.29e-05	1.47e-05	0.354367	-4.33329	-1.53558	56.1827	NA
ENSG00000136213	7.34e-05	1.48e-05	0.233922	-4.33187	-1.01332	1660.46	CHST12
ENSG00000125744	7.39e-05	1.49e-05	0.387877	-4.33001	-1.67951	38.4888	RTN2
ENSG00000130522	7.43e-05	1.5e-05	0.251289	-4.3287	-1.08775	7511.39	JUND
ENSG00000176101	7.43e-05	1.5e-05	0.28379	-4.32875	-1.22846	3092.21	SSNA1
ENSG00000224877	7.42e-05	1.5e-05	0.275624	-4.32908	-1.1932	3919.41	NDUFAF8
ENSG00000104613	7.49e-05	1.51e-05	0.122646	-4.32652	-0.53063	2104.52	INTS10
ENSG00000141349	7.46e-05	1.51e-05	0.254779	-4.3277	-1.1026	5714.16	G6PC3
ENSG00000177889	7.48e-05	1.51e-05	0.123872	-4.32696	-0.535988	6235.59	UBE2N
ENSG00000089220	7.51e-05	1.52e-05	0.141217	-4.32595	-0.610896	11814.1	PEBP1
ENSG00000111666	7.59e-05	1.54e-05	0.140961	-4.3232	-0.609402	1774.2	CHPT1
ENSG00000157191	7.61e-05	1.54e-05	0.148158	-4.32258	-0.640425	4052.84	NECAP2
ENSG00000004779	7.7e-05	1.56e-05	0.224987	-4.31998	-0.97194	4347.93	NDUFAB1
ENSG00000183155	7.7e-05	1.56e-05	0.137508	-4.31996	-0.59403	1105.03	RABIF
ENSG00000203724	7.78e-05	1.58e-05	0.212417	-4.31745	-0.917099	267.971	C1orf53
ENSG00000136522	7.86e-05	1.6e-05	0.153012	-4.31502	-0.660253	2937.43	MRPL47
ENSG00000007350	7.95e-05	1.62e-05	0.210924	-4.3123	-0.909568	190.071	TKTL1
ENSG00000173960	7.98e-05	1.62e-05	0.137629	-4.31148	-0.593383	1608.73	UBXN2A
ENSG00000118418	8.09e-05	1.65e-05	0.183131	-4.30799	-0.788927	3914.66	HMGN3
ENSG00000159388	8.12e-05	1.65e-05	0.197034	-4.30708	-0.84864	1318.75	BTG2
ENSG00000198522	8.14e-05	1.66e-05	0.122347	-4.3066	-0.526898	2361.52	GPN1
ENSG00000092621	8.2e-05	1.67e-05	0.225117	-4.30477	-0.969079	16988.2	PHGDH
ENSG00000231407	8.17e-05	1.67e-05	0.406837	-4.30553	-1.75165	38.0618	NA
ENSG00000105642	8.24e-05	1.68e-05	0.322142	-4.3034	-1.3863	316.828	KCNN1
ENSG00000248550	8.27e-05	1.69e-05	0.689825	-4.30258	-2.96803	12.3835	OTX2-AS1
ENSG00000273141	8.3e-05	1.7e-05	0.674965	-4.30162	-2.90345	18.4472	NA
ENSG00000089101	8.37e-05	1.71e-05	0.256227	-4.29978	-1.10172	124.331	CFAP61
ENSG00000198168	8.43e-05	1.72e-05	0.166145	-4.29797	-0.714086	497.996	SVIP
ENSG00000287058	8.4e-05	1.72e-05	0.242047	-4.29877	-1.04051	192.347	NA
ENSG00000186184	8.46e-05	1.73e-05	0.164234	-4.29693	-0.705702	4719.06	POLR1D
ENSG00000227896	8.44e-05	1.73e-05	0.278653	-4.29757	-1.19753	98.2451	NA
ENSG00000131408	8.52e-05	1.74e-05	0.258367	-4.29531	-1.10976	3154.02	NR1H2
ENSG00000187118	8.52e-05	1.75e-05	0.170074	-4.29505	-0.730475	413.094	CMC1
ENSG00000005073	8.57e-05	1.76e-05	0.179736	-4.2936	-0.771714	218.235	HOXA11
ENSG00000101003	8.63e-05	1.77e-05	0.159524	-4.29203	-0.68468	3467.12	GINS1
ENSG00000179388	8.61e-05	1.77e-05	0.379337	-4.29266	-1.62836	51.4984	EGR3
ENSG00000089289	8.66e-05	1.78e-05	0.130886	-4.29082	-0.56161	2343.13	IGBP1
ENSG00000274104	8.66e-05	1.78e-05	0.500747	-4.29091	-2.14866	21.901	NA
ENSG00000159147	8.71e-05	1.79e-05	0.139269	-4.28956	-0.597404	2786.78	DONSON
ENSG00000005243	8.75e-05	1.8e-05	0.348101	-4.28832	-1.49277	43.8111	COPZ2
ENSG00000126953	8.75e-05	1.8e-05	0.132661	-4.28848	-0.568914	1076.56	TIMM8A
ENSG00000136877	8.75e-05	1.8e-05	0.273726	-4.28839	-1.17384	4644.77	FPGS
ENSG00000130717	8.89e-05	1.83e-05	0.176122	-4.28462	-0.754615	2007.45	UCK1
ENSG00000158864	8.9e-05	1.83e-05	0.152334	-4.28417	-0.652623	5875.47	NDUFS2
ENSG00000198121	8.89e-05	1.83e-05	0.208376	-4.28451	-0.892788	198.676	LPAR1
ENSG00000113790	8.93e-05	1.84e-05	0.241631	-4.28317	-1.03495	279.878	EHHADH
ENSG00000103024	8.99e-05	1.86e-05	0.282664	-4.28151	-1.21023	283.762	NME3
ENSG00000170619	8.99e-05	1.86e-05	0.224556	-4.28156	-0.96145	1420.27	COMMD5
ENSG00000125656	9.1e-05	1.88e-05	0.248551	-4.2786	-1.06345	3121.98	CLPP
ENSG00000198498	9.11e-05	1.88e-05	0.140253	-4.27814	-0.600023	804.057	TMA16
ENSG00000100804	9.16e-05	1.89e-05	0.192854	-4.27694	-0.824823	11032.8	PSMB5
ENSG00000119431	9.19e-05	1.9e-05	0.283827	-4.27581	-1.21359	542.945	HDHD3
ENSG00000282872	9.19e-05	1.9e-05	0.536742	-4.27583	-2.29502	32.821	C1orf232
ENSG00000115216	9.3e-05	1.93e-05	0.178989	-4.27301	-0.76482	8941.66	NRBP1
ENSG00000198794	9.36e-05	1.94e-05	0.205118	-4.27158	-0.876179	212.952	SCAMP5
ENSG00000250822	9.34e-05	1.94e-05	0.53176	-4.27196	-2.27166	18.1925	LINC02111
ENSG00000100823	9.42e-05	1.95e-05	0.146818	-4.27002	-0.626918	17304.2	APEX1
ENSG00000069812	9.42e-05	1.96e-05	0.234887	-4.26986	-1.00294	204.3	HES2
ENSG00000072954	9.5e-05	1.97e-05	0.153708	-4.26773	-0.655983	657.175	TMEM38A
ENSG00000125864	9.57e-05	1.99e-05	0.193159	-4.26617	-0.824047	276.042	BFSP1
ENSG00000278611	9.59e-05	1.99e-05	0.435213	-4.26554	-1.85642	30.9303	ZNF426-DT
ENSG00000237423	9.67e-05	2.01e-05	0.482434	-4.26354	-2.05688	24.1198	NA
ENSG00000266983	9.64e-05	2.01e-05	0.212975	-4.26424	-0.908177	133.155	RANBP3-DT
ENSG00000112514	9.68e-05	2.02e-05	0.256247	-4.26319	-1.09243	8633.61	CUTA
ENSG00000105202	9.76e-05	2.03e-05	0.244146	-4.26129	-1.04038	8222.92	FBL
ENSG00000205791	9.81e-05	2.04e-05	0.31362	-4.26011	-1.33605	42.7248	LOH12CR2
ENSG00000161036	9.83e-05	2.05e-05	0.229425	-4.25953	-0.977241	4718.3	LRWD1
ENSG00000057935	9.89e-05	2.06e-05	0.126477	-4.25782	-0.538518	2268.69	MTA3
ENSG00000100911	9.94e-05	2.07e-05	0.188615	-4.25667	-0.802873	3259.66	PSME2
ENSG00000172354	9.91e-05	2.07e-05	0.276534	-4.25732	-1.17729	29188.3	GNB2
ENSG00000102032	9.95e-05	2.08e-05	0.262564	-4.25628	-1.11755	617.549	RENBP
ENSG00000051180	0.000100009	2.09e-05	0.15766	-4.25502	-0.670845	833.692	RAD51
ENSG00000164758	0.000100009	2.09e-05	0.18999	-4.25497	-0.8084	582.96	MED30
ENSG00000099800	0.000100505	2.1e-05	0.295267	-4.25373	-1.25599	5973.88	TIMM13
ENSG00000272462	0.000101006	2.11e-05	0.412137	-4.25249	-1.75261	36.7762	NA
ENSG00000142507	0.000101487	2.13e-05	0.20891	-4.25129	-0.888135	5793.32	PSMB6
ENSG00000086827	0.000102444	2.15e-05	0.142283	-4.24906	-0.604567	1405.96	ZW10
ENSG00000181924	0.000102757	2.15e-05	0.215547	-4.24824	-0.915694	2951.22	COA4
ENSG00000226715	0.000102628	2.15e-05	0.638874	-4.24859	-2.71431	12.9449	LINC01709
ENSG00000132507	0.000102911	2.16e-05	0.173732	-4.24784	-0.737987	10596.7	EIF5A
ENSG00000104973	0.000104383	2.19e-05	0.225969	-4.24439	-0.9591	5049.14	MED25
ENSG00000108813	0.000105376	2.21e-05	0.172321	-4.24207	-0.731	210.906	DLX4
ENSG00000250988	0.000104988	2.21e-05	0.230793	-4.24297	-0.979245	115.061	SNHG21
ENSG00000235385	0.000105769	2.22e-05	0.163834	-4.24117	-0.694849	413.739	LINC02154
ENSG00000125967	0.000106208	2.23e-05	0.261452	-4.24009	-1.10858	2103.28	NECAB3
ENSG00000273492	0.000106208	2.23e-05	0.394156	-4.24005	-1.67124	25.9984	NA
ENSG00000117906	0.0001065	2.24e-05	0.118476	-4.2393	-0.502256	5017.35	RCN2
ENSG00000197756	0.000107941	2.27e-05	0.227213	-4.23609	-0.962493	18335.6	RPL37A
ENSG00000132792	0.0001084	2.29e-05	0.148849	-4.2348	-0.630344	3048.14	CTNNBL1
ENSG00000188833	0.0001084	2.29e-05	0.416864	-4.23487	-1.76537	47.0612	ENTPD8
ENSG00000198015	0.0001084	2.29e-05	0.132386	-4.23483	-0.560633	4358.46	MRPL42
ENSG00000179403	0.000108846	2.3e-05	0.312345	-4.23369	-1.32237	989.248	VWA1
ENSG00000228789	0.00010895	2.3e-05	0.164642	-4.23341	-0.696995	427.617	HCG22
ENSG00000053524	0.000110224	2.33e-05	0.189243	-4.2306	-0.800612	159.474	MCF2L2
ENSG00000122729	0.000110047	2.33e-05	0.140913	-4.23102	-0.596205	2138.72	ACO1
ENSG00000160460	0.000110267	2.33e-05	0.470277	-4.23038	-1.98945	37.1943	SPTBN4
ENSG00000181513	0.000110267	2.33e-05	0.325728	-4.23043	-1.37797	45.1581	ACBD4
ENSG00000103051	0.000110405	2.34e-05	0.152031	-4.23003	-0.643096	3394.24	COG4
ENSG00000070214	0.0001114	2.36e-05	0.155761	-4.22788	-0.658538	1638.71	SLC44A1
ENSG00000254919	0.000111622	2.36e-05	0.215651	-4.22737	-0.911634	203.462	NA
ENSG00000105953	0.000111737	2.37e-05	0.186622	-4.22701	-0.788851	4830.78	OGDH
ENSG00000116649	0.000112648	2.39e-05	0.283061	-4.22479	-1.19587	11626.7	SRM
ENSG00000122705	0.000112386	2.39e-05	0.175441	-4.22541	-0.741309	8353.7	CLTA
ENSG00000106628	0.000114439	2.43e-05	0.258781	-4.22097	-1.09231	12432.7	POLD2
ENSG00000113140	0.000115268	2.46e-05	0.16063	-4.21889	-0.67768	5734.25	SPARC
ENSG00000245248	0.00011563	2.46e-05	0.212154	-4.21805	-0.894878	254.141	NA
ENSG00000255690	0.000115497	2.46e-05	0.424429	-4.21838	-1.7904	27.1006	TRIL
ENSG00000145882	0.000116096	2.47e-05	0.151121	-4.21708	-0.637289	522.485	PCYOX1L
ENSG00000125166	0.000116289	2.48e-05	0.128941	-4.21658	-0.543688	4698.05	GOT2
ENSG00000147257	0.000116153	2.48e-05	0.449067	-4.21691	-1.89368	37.4028	GPC3
ENSG00000132563	0.000117529	2.51e-05	0.263579	-4.21412	-1.11075	1636.1	REEP2
ENSG00000107295	0.000120114	2.57e-05	0.221248	-4.20894	-0.931222	181.747	SH3GL2
ENSG00000156411	0.000120253	2.57e-05	0.192808	-4.20862	-0.811457	2418.81	ATP5MJ
ENSG00000126803	0.000120627	2.58e-05	0.255431	-4.20766	-1.07477	111.087	HSPA2
ENSG00000153044	0.000120627	2.58e-05	0.215613	-4.20771	-0.907236	1781.32	CENPH
ENSG00000157020	0.000120627	2.58e-05	0.159207	-4.2077	-0.669897	5135.26	SEC13
ENSG00000164946	0.000120765	2.58e-05	0.352187	-4.20733	-1.48177	50.0985	FREM1
ENSG00000230641	0.000120585	2.58e-05	0.781275	-4.20793	-3.28755	10.0633	NA
ENSG00000267745	0.000121169	2.59e-05	0.328077	-4.20645	-1.38004	44.2392	NA
ENSG00000168528	0.000121473	2.6e-05	0.381149	-4.20582	-1.60304	43.7005	SERINC2
ENSG00000186564	0.000121569	2.6e-05	0.265913	-4.20558	-1.11832	62.9856	FOXD2
ENSG00000272419	0.000121899	2.61e-05	0.28102	-4.20477	-1.18162	126.603	NA
ENSG00000148334	0.000122163	2.62e-05	0.256818	-4.20412	-1.0797	3483.81	PTGES2
ENSG00000169021	0.000121994	2.62e-05	0.206847	-4.20453	-0.869694	3575.3	UQCRFS1
ENSG00000180251	0.000122163	2.62e-05	0.610706	-4.20408	-2.56746	18.3922	SLC9A4
ENSG00000115204	0.000122528	2.63e-05	0.180514	-4.20322	-0.758738	1404.66	MPV17
ENSG00000047579	0.000123436	2.65e-05	0.186508	-4.20135	-0.783587	1321.46	DTNBP1
ENSG00000173404	0.000123388	2.65e-05	0.172494	-4.2015	-0.724732	552.172	INSM1
ENSG00000139233	0.000123935	2.67e-05	0.207001	-4.20005	-0.869415	426.052	LLPH
ENSG00000178467	0.000123896	2.67e-05	0.205596	-4.20019	-0.863542	1974.68	P4HTM
ENSG00000185825	0.000124118	2.67e-05	0.194937	-4.19965	-0.818669	11194.5	BCAP31
ENSG00000105404	0.000125254	2.7e-05	0.331794	-4.19726	-1.39263	185.508	RABAC1
ENSG00000115685	0.000125361	2.7e-05	0.197121	-4.19701	-0.827319	3256.05	PPP1R7
ENSG00000128604	0.0001257	2.71e-05	0.234113	-4.19633	-0.982413	441.052	IRF5
ENSG00000197457	0.000126111	2.72e-05	0.224432	-4.1954	-0.941581	4252.41	STMN3
ENSG00000198246	0.00012603	2.72e-05	0.198025	-4.19567	-0.830847	190.395	SLC29A3
ENSG00000287259	0.000126078	2.72e-05	0.499723	-4.19552	-2.0966	18.9053	LOC124904530
ENSG00000080573	0.000127779	2.76e-05	0.408271	-4.1921	-1.71151	62.7742	COL5A3
ENSG00000132600	0.000128008	2.77e-05	0.22146	-4.19156	-0.928262	1702.4	PRMT7
ENSG00000225764	0.000127879	2.77e-05	0.291453	-4.19185	-1.22173	87.5433	P3H2-AS1
ENSG00000073111	0.000128177	2.78e-05	0.164565	-4.19113	-0.689712	6552.26	MCM2
ENSG00000105516	0.000128177	2.78e-05	0.283173	-4.19115	-1.18682	319.338	DBP
ENSG00000141933	0.000129352	2.8e-05	0.324092	-4.189	-1.35762	2085.6	TPGS1
ENSG00000161921	0.00012953	2.81e-05	0.253121	-4.18862	-1.06023	133.213	CXCL16
ENSG00000204628	0.000129982	2.82e-05	0.166039	-4.18777	-0.695334	43269.8	RACK1
ENSG00000100075	0.000130859	2.84e-05	0.265272	-4.18618	-1.11048	3040.77	SLC25A1
ENSG00000231652	0.000131477	2.85e-05	0.340126	-4.18504	-1.42344	35.4071	CD109-AS1
ENSG00000180992	0.000131803	2.86e-05	0.245039	-4.18441	-1.02535	4061.85	MRPL14
ENSG00000135124	0.00013289	2.88e-05	0.224596	-4.18248	-0.939369	750.334	P2RX4
ENSG00000137700	0.000133457	2.9e-05	0.185101	-4.18129	-0.773961	1480.53	SLC37A4
ENSG00000182240	0.000133457	2.9e-05	0.138099	-4.18126	-0.577427	5371.04	BACE2
ENSG00000261420	0.000133505	2.9e-05	0.33403	-4.18111	-1.39662	44.9776	NA
ENSG00000162444	0.000134393	2.92e-05	0.681187	-4.17941	-2.84696	13.94	RBP7
ENSG00000102241	0.000135355	2.95e-05	0.135766	-4.1776	-0.567176	7886.15	HTATSF1
ENSG00000262185	0.000135355	2.95e-05	0.267066	-4.17753	-1.11568	65.0486	LINC02861
ENSG00000276903	0.000135355	2.95e-05	0.483223	-4.17764	-2.01873	18.0095	H2AC16
ENSG00000204482	0.000136055	2.96e-05	0.702538	-4.17629	-2.93401	14.8319	LST1
ENSG00000273693	0.000136093	2.96e-05	0.533666	-4.17617	-2.22868	19.3843	NA
ENSG00000267390	0.000136921	2.98e-05	0.273593	-4.17472	-1.14217	136.022	NA
ENSG00000177879	0.000137056	2.99e-05	0.135206	-4.17437	-0.564398	3965.72	AP3S1
ENSG00000071994	0.000137597	3e-05	0.135462	-4.17335	-0.56533	4843.98	PDCD2
ENSG00000136897	0.000138337	3.02e-05	0.159552	-4.17199	-0.66565	1429.97	MRPL50
ENSG00000259230	0.000138486	3.02e-05	0.328528	-4.17169	-1.37052	71.2352	LINC02323
ENSG00000171055	0.000139351	3.04e-05	0.140545	-4.17007	-0.586083	2467.92	FEZ2
ENSG00000224165	0.000140189	3.07e-05	0.423039	-4.16852	-1.76345	24.6254	DNAJC27-AS1
ENSG00000111843	0.0001408	3.08e-05	0.157396	-4.16727	-0.65591	3810.11	TMEM14C
ENSG00000173163	0.00014061	3.08e-05	0.20083	-4.16777	-0.837014	312.884	COMMD1
ENSG00000229809	0.000140614	3.08e-05	0.284285	-4.16765	-1.1848	778.924	ZNF688
ENSG00000205629	0.000141363	3.1e-05	0.204998	-4.16623	-0.85407	1334.19	LCMT1
ENSG00000263884	0.000142037	3.11e-05	0.451384	-4.16496	-1.87999	27.7492	NA
ENSG00000258342	0.000142705	3.13e-05	0.154128	-4.16382	-0.641759	836.33	NA
ENSG00000105258	0.000142931	3.14e-05	0.310168	-4.1634	-1.29135	819.629	POLR2I
ENSG00000072210	0.000143839	3.16e-05	0.126327	-4.16167	-0.525732	4369.74	ALDH3A2
ENSG00000141179	0.000143762	3.16e-05	0.419623	-4.16188	-1.74642	23.0139	PCTP
ENSG00000074201	0.000145607	3.2e-05	0.144867	-4.15871	-0.602462	4372.89	CLNS1A
ENSG00000142552	0.000145677	3.2e-05	0.319327	-4.15854	-1.32793	596.762	RCN3
ENSG00000110717	0.000145856	3.21e-05	0.286285	-4.15807	-1.19039	5531.34	NDUFS8
ENSG00000115761	0.000146144	3.22e-05	0.137975	-4.15749	-0.573628	1638.84	NOL10
ENSG00000089177	0.00014676	3.23e-05	0.255695	-4.15634	-1.06275	137.746	KIF16B
ENSG00000118503	0.000146506	3.23e-05	0.187886	-4.1568	-0.781002	421.065	TNFAIP3
ENSG00000065154	0.00014728	3.25e-05	0.168274	-4.15527	-0.699224	1079.4	OAT
ENSG00000109205	0.000147253	3.25e-05	0.671811	-4.15538	-2.79163	11.0706	ODAM
ENSG00000235552	0.000147363	3.25e-05	0.238774	-4.15502	-0.992109	324.123	RPL6P27
ENSG00000153391	0.000147878	3.26e-05	0.302863	-4.15416	-1.25814	45.756	INO80C
ENSG00000232046	0.000148139	3.27e-05	0.228931	-4.15369	-0.950909	262.041	LINC01798
ENSG00000173113	0.000148452	3.28e-05	0.244374	-4.15308	-1.01491	7267.13	TRMT112
ENSG00000249042	0.000148884	3.29e-05	0.264422	-4.15222	-1.09794	221.949	NA
ENSG00000285761	0.000148799	3.29e-05	0.386134	-4.15242	-1.60339	47.1327	NA
ENSG00000108064	0.000149072	3.3e-05	0.139759	-4.15185	-0.580259	2875.95	TFAM
ENSG00000119705	0.000149138	3.3e-05	0.18935	-4.15164	-0.786112	2226.76	SLIRP
ENSG00000104327	0.000149608	3.31e-05	0.22413	-4.1508	-0.93032	124.998	CALB1
ENSG00000275074	0.000149549	3.31e-05	0.266361	-4.15095	-1.10565	491.247	NUDT18
ENSG00000137692	0.000150638	3.34e-05	0.150809	-4.1491	-0.625722	2070.28	DCUN1D5
ENSG00000138231	0.000151289	3.35e-05	0.140844	-4.14805	-0.584229	1288.12	DBR1
ENSG00000118961	0.000152107	3.37e-05	0.154633	-4.14669	-0.641213	418.21	LDAH
ENSG00000111237	0.000152319	3.38e-05	0.153774	-4.14624	-0.637583	2681.24	VPS29
ENSG00000142669	0.000152867	3.39e-05	0.258937	-4.14536	-1.07339	4777.85	SH3BGRL3
ENSG00000168077	0.000153733	3.41e-05	0.163968	-4.14387	-0.679461	2802.75	SCARA3
ENSG00000176894	0.000154247	3.43e-05	0.276005	-4.14298	-1.14348	160.034	PXMP2
ENSG00000187051	0.00015438	3.43e-05	0.256956	-4.14272	-1.0645	3382.54	RPS19BP1
ENSG00000101361	0.00015565	3.46e-05	0.126144	-4.14071	-0.522326	9010.75	NOP56
ENSG00000186395	0.000155529	3.46e-05	0.202178	-4.14095	-0.837209	805.239	KRT10
ENSG00000025770	0.000156575	3.48e-05	0.252077	-4.13923	-1.04341	5138.79	NCAPH2
ENSG00000164076	0.000156564	3.48e-05	0.187434	-4.13931	-0.775846	420.236	CAMKV
ENSG00000136003	0.000157381	3.5e-05	0.13746	-4.13792	-0.568799	1876.8	ISCU
ENSG00000168702	0.000157794	3.52e-05	0.702122	-4.13719	-2.90481	531.881	LRP1B
ENSG00000149646	0.000158454	3.53e-05	0.272087	-4.13605	-1.12537	64.7094	CNBD2
ENSG00000132386	0.000158713	3.54e-05	0.207457	-4.13561	-0.85796	1069.75	SERPINF1
ENSG00000197905	0.000158772	3.54e-05	0.20612	-4.13546	-0.852401	2494.17	TEAD4
ENSG00000286447	0.0001588	3.54e-05	0.651261	-4.13536	-2.69319	11.5969	LOC124909397
ENSG00000157021	0.000159456	3.56e-05	0.194319	-4.13422	-0.803356	164.459	NA
ENSG00000232810	0.000159254	3.56e-05	0.38453	-4.13457	-1.58987	64.433	TNF
ENSG00000139178	0.000160468	3.59e-05	0.28737	-4.13264	-1.1876	86.4005	C1RL
ENSG00000153902	0.000160462	3.59e-05	0.59241	-4.13271	-2.44826	19.0872	LGI4
ENSG00000167969	0.000161919	3.62e-05	0.276265	-4.13048	-1.14111	5916.41	ECI1
ENSG00000148308	0.000162116	3.63e-05	0.210641	-4.1301	-0.86997	4687.62	GTF3C5
ENSG00000185614	0.000163629	3.66e-05	0.289307	-4.12771	-1.19418	84.5141	INKA1
ENSG00000225518	0.000163795	3.67e-05	0.428141	-4.12735	-1.76709	29.4632	NA
ENSG00000089053	0.000165424	3.71e-05	0.128369	-4.12477	-0.529492	9458.4	ANAPC5
ENSG00000258733	0.000165384	3.71e-05	0.319358	-4.12494	-1.31734	55.3303	LINC02328
ENSG00000240204	0.000166383	3.73e-05	0.236482	-4.12337	-0.975103	144.726	SMKR1
ENSG00000011332	0.000167514	3.76e-05	0.239933	-4.12153	-0.988893	955.339	DPF1
ENSG00000153896	0.000167428	3.76e-05	0.192854	-4.12174	-0.794892	286.553	ZNF599
ENSG00000248359	0.000167514	3.76e-05	0.431448	-4.12149	-1.77821	23.437	NA
ENSG00000080031	0.000167553	3.77e-05	0.267386	-4.12138	-1.102	147.981	PTPRH
ENSG00000152240	0.000168217	3.78e-05	0.14607	-4.1204	-0.601866	1672.12	HAUS1
ENSG00000204356	0.000168662	3.8e-05	0.178564	-4.1195	-0.735593	5013.7	NELFE
ENSG00000105223	0.000169844	3.83e-05	0.256398	-4.11768	-1.05576	4850.69	PLD3
ENSG00000183684	0.000169986	3.83e-05	0.227146	-4.11736	-0.935243	15780.7	ALYREF
ENSG00000267767	0.000169971	3.83e-05	0.561772	-4.11745	-2.31307	24.1627	LINC01801
ENSG00000011132	0.000170336	3.84e-05	0.274703	-4.11671	-1.13087	1889.73	APBA3
ENSG00000115539	0.000170336	3.84e-05	0.195891	-4.11664	-0.806411	1058.91	PDCL3
ENSG00000116120	0.000170336	3.84e-05	0.129303	-4.11671	-0.532302	5194.87	FARSB
ENSG00000163958	0.000170769	3.86e-05	0.624398	-4.11599	-2.57002	14.0194	ZDHHC19
ENSG00000248712	0.000173443	3.93e-05	0.476334	-4.11184	-1.95861	19.7488	CCDC153
ENSG00000139292	0.000174125	3.95e-05	0.258328	-4.1106	-1.06188	81.3192	LGR5
ENSG00000165526	0.000174125	3.95e-05	0.130913	-4.11056	-0.538127	1749.6	RPUSD4
ENSG00000274020	0.000174125	3.95e-05	0.207811	-4.11065	-0.854239	144.594	LINC01138
ENSG00000123472	0.000175158	3.97e-05	0.149821	-4.10901	-0.615616	2227.65	ATPAF1
ENSG00000111231	0.000175998	3.99e-05	0.166868	-4.10778	-0.685456	1763.02	GPN3
ENSG00000101928	0.000176049	4e-05	0.162802	-4.10759	-0.668723	592.533	MOSPD1
ENSG00000111052	0.000176049	4e-05	0.147414	-4.10764	-0.605522	1629.75	LIN7A
ENSG00000100417	0.00017837	4.05e-05	0.258891	-4.10435	-1.06258	545.241	PMM1
ENSG00000160256	0.000178731	4.06e-05	0.266204	-4.10378	-1.09244	4276.02	SLX9
ENSG00000240024	0.00017837	4.06e-05	0.220134	-4.10431	-0.903498	129.443	NA
ENSG00000267939	0.000178854	4.07e-05	0.308476	-4.10356	-1.26585	156.175	NA
ENSG00000278200	0.000179789	4.09e-05	0.302129	-4.10223	-1.2394	183.71	NA
ENSG00000103876	0.000180701	4.11e-05	0.262014	-4.10099	-1.07452	783.165	FAH
[truncated: 14,293 more rows]

## Sheet: Statistical Data DDX5 Knockdown
Gene_ID	logFC	fc	logCPM	PValue	FDR	Gene description								Gene type	Gene name
ENSG00000149557	-4.96272	0.0320681	6.13926	2.13057e-206	8.09168e-202	fasciculation and elongation protein zeta 1 [Source:HGNC Symbol;Acc:HGNC:3659]								protein_coding	FEZ1
ENSG00000206532	-4.91277	0.0331978	5.79206	1.92702e-173	3.65931e-169	NA								lincRNA	AC117402.1
ENSG00000172716	-6.53759	0.0107644	3.66514	9.12263e-151	1.15489e-146	schlafen family member 11 [Source:HGNC Symbol;Acc:HGNC:26633]								protein_coding	SLFN11
ENSG00000235385	-5.11261	0.0289035	4.57526	1.17249e-147	1.11325e-143	long intergenic non-protein coding RNA 2154 [Source:HGNC Symbol;Acc:HGNC:53015]								lincRNA	LINC02154
ENSG00000115239	-3.53558	0.0862349	7.91765	1.71387e-141	1.30182e-137	ankyrin repeat and SOCS box containing 3 [Source:HGNC Symbol;Acc:HGNC:16013]								protein_coding	ASB3
ENSG00000108691	-4.64423	0.0399896	5.00928	4.40853e-132	2.79053e-128	C-C motif chemokine ligand 2 [Source:HGNC Symbol;Acc:HGNC:10618]								protein_coding	CCL2
ENSG00000144229	-3.74694	0.0744831	6.70098	4.08356e-127	2.21557e-123	thrombospondin type 1 domain containing 7B [Source:HGNC Symbol;Acc:HGNC:29348]								protein_coding	THSD7B
ENSG00000145536	8.33243	322.337	2.49893	7.18186e-120	3.4095e-116	ADAM metallopeptidase with thrombospondin type 1 motif 16 [Source:HGNC Symbol;Acc:HGNC:17108]								protein_coding	ADAMTS16
ENSG00000242512	-3.54307	0.0857884	5.5655	6.14554e-117	2.59335e-113	long intergenic non-protein coding RNA 1206 [Source:HGNC Symbol;Acc:HGNC:49637]								lincRNA	LINC01206
ENSG00000163637	3.92452	15.1844	4.90064	8.73577e-116	3.31776e-112	prickle planar cell polarity protein 2 [Source:HGNC Symbol;Acc:HGNC:20340]								protein_coding	PRICKLE2
ENSG00000242242	-4.53968	0.0429951	5.26866	1.65814e-113	5.72494e-110	NECTIN3 antisense RNA 1 [Source:HGNC Symbol;Acc:HGNC:40813]								antisense	NECTIN3-AS1
ENSG00000164220	6.05502	66.488	3.27134	1.02787e-112	3.25311e-109	coagulation factor II thrombin receptor like 2 [Source:HGNC Symbol;Acc:HGNC:3539]								protein_coding	F2RL2
ENSG00000025039	-3.98914	0.0629723	4.47682	1.38247e-108	4.03882e-105	Ras related GTP binding D [Source:HGNC Symbol;Acc:HGNC:19903]								protein_coding	RRAGD
ENSG00000196141	-3.61237	0.0817651	4.75711	4.04439e-104	1.09716e-100	spermatogenesis associated serine rich 2 like [Source:HGNC Symbol;Acc:HGNC:24574]								protein_coding	SPATS2L
ENSG00000143341	-4.89184	0.033683	4.86608	3.48126e-101	8.81432e-98	hemicentin 1 [Source:HGNC Symbol;Acc:HGNC:19194]								protein_coding	HMCN1
ENSG00000145934	-4.01377	0.0619061	5.85527	3.81571e-99	9.05729e-96	teneurin transmembrane protein 2 [Source:HGNC Symbol;Acc:HGNC:29943]								protein_coding	TENM2
ENSG00000143195	-3.97575	0.0635596	4.31739	1.14365e-98	2.55498e-95	immunoglobulin like domain containing receptor 2 [Source:HGNC Symbol;Acc:HGNC:18131]								protein_coding	ILDR2
ENSG00000120549	-5.25533	0.0261811	5.97185	6.80132e-93	1.43504e-89	KIAA1217 [Source:HGNC Symbol;Acc:HGNC:25428]								protein_coding	KIAA1217
ENSG00000249413	-4.35167	0.0489797	4.49723	3.54917e-92	7.09442e-89	NA								lincRNA	AC116049.2
ENSG00000057294	-3.26985	0.103676	5.07943	2.21311e-90	4.20258e-87	plakophilin 2 [Source:HGNC Symbol;Acc:HGNC:9024]								protein_coding	PKP2
ENSG00000033170	-3.54882	0.0854471	4.72393	1.84881e-85	3.34361e-82	fucosyltransferase 8 [Source:HGNC Symbol;Acc:HGNC:4019]								protein_coding	FUT8
ENSG00000135298	-5.92345	0.0164764	6.18865	4.93243e-83	8.51494e-80	adhesion G protein-coupled receptor B3 [Source:HGNC Symbol;Acc:HGNC:945]								protein_coding	ADGRB3
ENSG00000259560	-4.13224	0.0570257	4.40127	2.33842e-81	3.86135e-78	NA								lincRNA	AC020687.1
ENSG00000183023	-5.51784	0.0218256	5.33208	4.65314e-81	7.36339e-78	solute carrier family 8 member A1 [Source:HGNC Symbol;Acc:HGNC:11068]								protein_coding	SLC8A1
ENSG00000168702	-3.93874	0.065211	6.77651	1.00254e-77	1.52301e-74	LDL receptor related protein 1B [Source:HGNC Symbol;Acc:HGNC:6693]								protein_coding	LRP1B
ENSG00000139946	-3.89091	0.0674092	4.04862	2.71723e-77	3.96914e-74	pellino E3 ubiquitin protein ligase family member 2 [Source:HGNC Symbol;Acc:HGNC:8828]								protein_coding	PELI2
ENSG00000107518	2.63353	6.20542	6.95789	1.16752e-75	1.64227e-72	attractin like 1 [Source:HGNC Symbol;Acc:HGNC:29063]								protein_coding	ATRNL1
ENSG00000111913	2.4924	5.62712	6.58157	6.41035e-75	8.69496e-72	RHO family interacting cell polarization regulator 2 [Source:HGNC Symbol;Acc:HGNC:13872]								protein_coding	RIPOR2
ENSG00000135299	-3.06613	0.1194	4.54888	4.59509e-74	6.01782e-71	ankyrin repeat domain 6 [Source:HGNC Symbol;Acc:HGNC:17280]								protein_coding	ANKRD6
ENSG00000007062	-4.31454	0.0502568	3.22323	4.94729e-74	6.2631e-71	prominin 1 [Source:HGNC Symbol;Acc:HGNC:9454]								protein_coding	PROM1
ENSG00000283083	-4.21393	0.0538866	3.12226	1.80728e-73	2.21415e-70	long intergenic non-protein coding RNA 2498 [Source:HGNC Symbol;Acc:HGNC:53483]								lincRNA	LINC02498
ENSG00000118523	3.10462	8.60167	4.53309	2.72375e-72	3.23267e-69	connective tissue growth factor [Source:HGNC Symbol;Acc:HGNC:2500]								protein_coding	CTGF
ENSG00000108375	-3.90253	0.0668683	3.41229	1.45857e-70	1.67863e-67	ring finger protein 43 [Source:HGNC Symbol;Acc:HGNC:18505]								protein_coding	RNF43
ENSG00000073792	2.61181	6.11269	5.86766	7.19746e-70	8.03978e-67	insulin like growth factor 2 mRNA binding protein 2 [Source:HGNC Symbol;Acc:HGNC:28867]								protein_coding	IGF2BP2
ENSG00000241111	6.65995	101.122	1.40238	7.66277e-69	8.31498e-66	PRICKLE2 antisense RNA 1 [Source:HGNC Symbol;Acc:HGNC:40916]								antisense	PRICKLE2-AS1
ENSG00000108654	-2.17913	0.220809	8.36879	1.24262e-68	1.31093e-65	DEAD-box helicase 5 [Source:HGNC Symbol;Acc:HGNC:2746]								protein_coding	DDX5
ENSG00000111249	-5.19646	0.0272715	4.39378	1.1888e-67	1.22026e-64	cut like homeobox 2 [Source:HGNC Symbol;Acc:HGNC:19347]								protein_coding	CUX2
ENSG00000009765	-4.90993	0.0332633	2.09958	1.22148e-67	1.22081e-64	iodotyrosine deiodinase [Source:HGNC Symbol;Acc:HGNC:21071]								protein_coding	IYD
ENSG00000147255	-5.30117	0.0253624	2.94072	9.92489e-67	9.66506e-64	immunoglobulin superfamily member 1 [Source:HGNC Symbol;Acc:HGNC:5948]								protein_coding	IGSF1
ENSG00000154646	3.10461	8.60161	4.14445	1.422e-64	1.35015e-61	transmembrane serine protease 15 [Source:HGNC Symbol;Acc:HGNC:9490]								protein_coding	TMPRSS15
ENSG00000162692	-5.71144	0.0190847	2.99802	2.70164e-64	2.50258e-61	vascular cell adhesion molecule 1 [Source:HGNC Symbol;Acc:HGNC:12663]								protein_coding	VCAM1
ENSG00000253619	-5.90295	0.0167122	3.63473	2.74617e-61	2.48325e-58	NA								lincRNA	AC068413.1
ENSG00000119888	-3.88545	0.0676648	2.40503	1.14774e-60	1.01372e-57	epithelial cell adhesion molecule [Source:HGNC Symbol;Acc:HGNC:11529]								protein_coding	EPCAM
ENSG00000058866	-3.04635	0.121048	3.7826	2.38215e-60	2.05618e-57	diacylglycerol kinase gamma [Source:HGNC Symbol;Acc:HGNC:2853]								protein_coding	DGKG
ENSG00000164171	-2.28601	0.205042	6.2974	2.66221e-60	2.24685e-57	integrin subunit alpha 2 [Source:HGNC Symbol;Acc:HGNC:6137]								protein_coding	ITGA2
ENSG00000170017	-3.0363	0.121894	4.65203	4.20258e-59	3.46978e-56	activated leukocyte cell adhesion molecule [Source:HGNC Symbol;Acc:HGNC:400]								protein_coding	ALCAM
ENSG00000162981	-3.67565	0.0782561	2.68134	5.73919e-59	4.63763e-56	family with sequence similarity 84 member A [Source:HGNC Symbol;Acc:HGNC:20743]								protein_coding	FAM84A
ENSG00000162627	-3.48939	0.0890409	3.88245	5.88094e-58	4.65317e-55	sorting nexin 7 [Source:HGNC Symbol;Acc:HGNC:14971]								protein_coding	SNX7
ENSG00000005471	-4.54608	0.042805	2.83241	6.37285e-58	4.93948e-55	ATP binding cassette subfamily B member 4 [Source:HGNC Symbol;Acc:HGNC:45]								protein_coding	ABCB4
ENSG00000151790	-3.72488	0.0756311	2.75544	1.19763e-57	9.09693e-55	tryptophan 2,3-dioxygenase [Source:HGNC Symbol;Acc:HGNC:11708]								protein_coding	TDO2
ENSG00000115267	-3.98626	0.0630982	2.279	6.12751e-57	4.56307e-54	interferon induced with helicase C domain 1 [Source:HGNC Symbol;Acc:HGNC:18873]								protein_coding	IFIH1
ENSG00000115232	-2.08829	0.23516	7.21107	1.06094e-56	7.74874e-54	integrin subunit alpha 4 [Source:HGNC Symbol;Acc:HGNC:6140]								protein_coding	ITGA4
ENSG00000102362	-4.98863	0.0314973	1.42645	1.2321e-56	8.82901e-54	synaptotagmin like 4 [Source:HGNC Symbol;Acc:HGNC:15588]								protein_coding	SYTL4
ENSG00000109686	2.46429	5.51853	5.23103	1.31544e-56	9.25167e-54	SH3 domain containing 19 [Source:HGNC Symbol;Acc:HGNC:30418]								protein_coding	SH3D19
ENSG00000129595	-3.4358	0.0924104	3.26537	3.08369e-55	2.12937e-52	erythrocyte membrane protein band 4.1 like 4A [Source:HGNC Symbol;Acc:HGNC:13278]								protein_coding	EPB41L4A
ENSG00000164188	-5.47751	0.0224443	1.58431	1.0768e-54	7.3028e-52	RAN binding protein 3 like [Source:HGNC Symbol;Acc:HGNC:26353]								protein_coding	RANBP3L
ENSG00000134376	-3.09727	0.11685	3.78598	2.2975e-54	1.53082e-51	crumbs 1, cell polarity complex component [Source:HGNC Symbol;Acc:HGNC:2343]								protein_coding	CRB1
ENSG00000163453	-2.03775	0.243544	6.94912	1.32139e-53	8.65258e-51	insulin like growth factor binding protein 7 [Source:HGNC Symbol;Acc:HGNC:5476]								protein_coding	IGFBP7
ENSG00000144730	2.28645	4.87855	5.0172	1.9189e-53	1.23522e-50	interleukin 17 receptor D [Source:HGNC Symbol;Acc:HGNC:17616]								protein_coding	IL17RD
ENSG00000106034	-2.59129	0.165937	4.62116	8.05155e-53	5.0965e-50	cadherin like and PC-esterase domain containing 1 [Source:HGNC Symbol;Acc:HGNC:26159]								protein_coding	CPED1
ENSG00000145147	-2.56139	0.169412	4.8113	1.44018e-52	8.96664e-50	slit guidance ligand 2 [Source:HGNC Symbol;Acc:HGNC:11086]								protein_coding	SLIT2
ENSG00000089127	-3.59309	0.0828654	2.40349	3.60551e-52	2.20861e-49	2'-5'-oligoadenylate synthetase 1 [Source:HGNC Symbol;Acc:HGNC:8086]								protein_coding	OAS1
ENSG00000242317	-5.82911	0.0175898	1.01112	2.00684e-51	1.20981e-48	NA								lincRNA	AC121764.1
ENSG00000169548	-5.65795	0.0198056	1.01522	5.26084e-51	3.1219e-48	zinc finger protein 280A [Source:HGNC Symbol;Acc:HGNC:18597]								protein_coding	ZNF280A
ENSG00000091428	2.85534	7.23674	3.73271	5.57005e-51	3.25454e-48	Rap guanine nucleotide exchange factor 4 [Source:HGNC Symbol;Acc:HGNC:16626]								protein_coding	RAPGEF4
ENSG00000184408	-2.53848	0.172124	4.83989	1.15935e-50	6.67134e-48	potassium voltage-gated channel subfamily D member 2 [Source:HGNC Symbol;Acc:HGNC:6238]								protein_coding	KCND2
ENSG00000102935	3.00224	8.01244	5.07897	3.0026e-50	1.70203e-47	zinc finger protein 423 [Source:HGNC Symbol;Acc:HGNC:16762]								protein_coding	ZNF423
ENSG00000184792	3.40241	10.5737	4.36426	3.47359e-50	1.94005e-47	oxysterol binding protein 2 [Source:HGNC Symbol;Acc:HGNC:8504]								protein_coding	OSBP2
ENSG00000163017	2.32265	5.00252	6.10637	4.73626e-50	2.60694e-47	actin, gamma 2, smooth muscle, enteric [Source:HGNC Symbol;Acc:HGNC:145]								protein_coding	ACTG2
ENSG00000266306	-5.09939	0.0291695	1.1773	6.08498e-50	3.30145e-47	NA								unprocessed_pseudogene	AC061975.5
ENSG00000109255	-2.99402	0.125519	3.05069	2.87664e-49	1.53876e-46	neuromedin U [Source:HGNC Symbol;Acc:HGNC:7859]								protein_coding	NMU
ENSG00000184785	-6.41199	0.0117435	0.872617	3.97736e-49	2.098e-46	small integral membrane protein 10 [Source:HGNC Symbol;Acc:HGNC:41913]								protein_coding	SMIM10
ENSG00000168918	-4.01291	0.061943	2.47783	3.16242e-48	1.64528e-45	inositol polyphosphate-5-phosphatase D [Source:HGNC Symbol;Acc:HGNC:6079]								protein_coding	INPP5D
ENSG00000269821	1.96971	3.91688	8.06647	7.36023e-48	3.77749e-45	KCNQ1 opposite strand/antisense transcript 1 (non-protein coding) [Source:HGNC Symbol;Acc:HGNC:6295]								antisense	KCNQ1OT1
ENSG00000177707	-5.1628	0.0279154	3.88824	7.51385e-48	3.80491e-45	nectin cell adhesion molecule 3 [Source:HGNC Symbol;Acc:HGNC:17664]								protein_coding	NECTIN3
ENSG00000130226	-2.12862	0.228677	6.66771	9.982e-48	4.98824e-45	dipeptidyl peptidase like 6 [Source:HGNC Symbol;Acc:HGNC:3010]								protein_coding	DPP6
ENSG00000123094	-3.40039	0.0947064	2.54891	4.82771e-47	2.38119e-44	Ras association domain family member 8 [Source:HGNC Symbol;Acc:HGNC:13232]								protein_coding	RASSF8
ENSG00000121895	-2.39692	0.18987	4.32935	2.21508e-46	1.07854e-43	transmembrane protein 156 [Source:HGNC Symbol;Acc:HGNC:26260]								protein_coding	TMEM156
ENSG00000272463	-2.96896	0.127719	3.14963	2.69725e-46	1.29669e-43	NA								lincRNA	AL357054.4
ENSG00000150687	1.91613	3.77409	6.04444	3.09136e-46	1.46758e-43	serine protease 23 [Source:HGNC Symbol;Acc:HGNC:14370]								protein_coding	PRSS23
ENSG00000224865	3.41491	10.6657	2.0605	2.80267e-45	1.31411e-42	NA								lincRNA	AC009518.1
ENSG00000139133	-3.70619	0.0766172	2.21148	2.93587e-45	1.35977e-42	ALG10, alpha-1,2-glucosyltransferase [Source:HGNC Symbol;Acc:HGNC:23162]								protein_coding	ALG10
ENSG00000150625	-4.78167	0.0363559	4.00552	1.03285e-44	4.72609e-42	glycoprotein M6A [Source:HGNC Symbol;Acc:HGNC:4460]								protein_coding	GPM6A
ENSG00000124570	1.9765	3.93538	6.00588	1.09873e-44	4.96769e-42	serpin family B member 6 [Source:HGNC Symbol;Acc:HGNC:8950]								protein_coding	SERPINB6
ENSG00000237764	3.87406	14.6626	2.10017	1.52401e-44	6.80947e-42	NA								lincRNA	AC010099.4
ENSG00000154451	-2.42181	0.186622	3.79995	2.86728e-44	1.26624e-41	guanylate binding protein 5 [Source:HGNC Symbol;Acc:HGNC:19895]								protein_coding	GBP5
ENSG00000179761	-1.89902	0.268125	6.51406	3.31821e-44	1.44853e-41	pipecolic acid and sarcosine oxidase [Source:HGNC Symbol;Acc:HGNC:17804]								protein_coding	PIPOX
ENSG00000154217	2.41474	5.33225	4.59698	4.4067e-44	1.90184e-41	phosphatidylinositol transfer protein, cytoplasmic 1 [Source:HGNC Symbol;Acc:HGNC:21045]								protein_coding	PITPNC1
ENSG00000253660	-4.31581	0.0502126	1.74102	7.33825e-44	3.13146e-41	NA								antisense	AC008464.1
ENSG00000223812	-2.44628	0.183484	4.49876	1.78297e-43	7.52396e-41	NA								lincRNA	AC073365.1
ENSG00000277734	-5.30793	0.0252437	0.758338	3.72763e-43	1.55573e-40	T cell receptor alpha constant [Source:HGNC Symbol;Acc:HGNC:12029]								TR_C_gene	TRAC
ENSG00000091262	-2.11096	0.231493	6.26439	5.141e-43	2.12228e-40	ATP binding cassette subfamily C member 6 [Source:HGNC Symbol;Acc:HGNC:57]								protein_coding	ABCC6
ENSG00000158270	5.03438	32.7716	1.62621	5.84201e-43	2.38574e-40	collectin subfamily member 12 [Source:HGNC Symbol;Acc:HGNC:16016]								protein_coding	COLEC12
ENSG00000135824	3.55249	11.7329	1.72172	6.58096e-43	2.65892e-40	regulator of G protein signaling 8 [Source:HGNC Symbol;Acc:HGNC:16810]								protein_coding	RGS8
ENSG00000131171	-3.56609	0.0844304	2.2758	9.43004e-43	3.76993e-40	SH3 domain binding glutamate rich protein like [Source:HGNC Symbol;Acc:HGNC:10823]								protein_coding	SH3BGRL
ENSG00000170989	2.30378	4.93748	4.72076	2.10803e-42	8.33966e-40	sphingosine-1-phosphate receptor 1 [Source:HGNC Symbol;Acc:HGNC:3165]								protein_coding	S1PR1
ENSG00000166750	-3.30748	0.101006	2.14092	2.14371e-42	8.39341e-40	schlafen family member 5 [Source:HGNC Symbol;Acc:HGNC:28286]								protein_coding	SLFN5
ENSG00000138646	-4.48763	0.0445747	1.02332	2.44584e-42	9.47863e-40	HECT and RLD domain containing E3 ubiquitin protein ligase 5 [Source:HGNC Symbol;Acc:HGNC:24368]								protein_coding	HERC5
ENSG00000123560	-3.03155	0.122296	2.61846	2.55035e-42	9.78381e-40	proteolipid protein 1 [Source:HGNC Symbol;Acc:HGNC:9086]								protein_coding	PLP1
ENSG00000164796	-2.7505	0.1486	5.24067	3.32652e-42	1.26338e-39	CUB and Sushi multiple domains 3 [Source:HGNC Symbol;Acc:HGNC:19291]								protein_coding	CSMD3
ENSG00000176092	-3.4366	0.0923594	1.89842	1.41525e-41	5.32178e-39	crystallin beta-gamma domain containing 2 [Source:HGNC Symbol;Acc:HGNC:17295]								protein_coding	CRYBG2
ENSG00000104044	-2.45672	0.182161	3.82671	2.20585e-41	8.21334e-39	OCA2 melanosomal transmembrane protein [Source:HGNC Symbol;Acc:HGNC:8101]								protein_coding	OCA2
ENSG00000104419	3.82922	14.2138	1.47805	2.53515e-41	9.3478e-39	N-myc downstream regulated 1 [Source:HGNC Symbol;Acc:HGNC:7679]								protein_coding	NDRG1
ENSG00000003987	-2.67291	0.15681	3.21991	3.2989e-41	1.2047e-38	myotubularin related protein 7 [Source:HGNC Symbol;Acc:HGNC:7454]								protein_coding	MTMR7
ENSG00000128422	-3.09129	0.117336	5.11569	3.55239e-41	1.28491e-38	keratin 17 [Source:HGNC Symbol;Acc:HGNC:6427]								protein_coding	KRT17
ENSG00000115271	-4.62528	0.0405183	1.18765	6.55892e-41	2.35001e-38	grancalcin [Source:HGNC Symbol;Acc:HGNC:15990]								protein_coding	GCA
ENSG00000139112	-5.1839	0.02751	0.564944	1.48572e-40	5.27347e-38	GABA type A receptor associated protein like 1 [Source:HGNC Symbol;Acc:HGNC:4068]								protein_coding	GABARAPL1
ENSG00000151883	2.58048	5.9814	3.44305	2.88762e-40	1.01545e-37	poly(ADP-ribose) polymerase family member 8 [Source:HGNC Symbol;Acc:HGNC:26124]								protein_coding	PARP8
ENSG00000095713	-2.27588	0.206486	4.8893	5.85229e-40	2.03912e-37	cartilage acidic protein 1 [Source:HGNC Symbol;Acc:HGNC:14882]								protein_coding	CRTAC1
ENSG00000005249	-2.46519	0.181094	4.0757	6.38209e-40	2.2035e-37	protein kinase cAMP-dependent type II regulatory subunit beta [Source:HGNC Symbol;Acc:HGNC:9392]								protein_coding	PRKAR2B
ENSG00000142621	-2.02414	0.245852	5.08809	6.85346e-40	2.34493e-37	forkhead associated phosphopeptide binding domain 1 [Source:HGNC Symbol;Acc:HGNC:29408]								protein_coding	FHAD1
ENSG00000142173	2.95096	7.73264	5.37026	1.06767e-39	3.62046e-37	collagen type VI alpha 2 chain [Source:HGNC Symbol;Acc:HGNC:2212]								protein_coding	COL6A2
ENSG00000154511	2.41915	5.34854	3.622	1.16142e-39	3.90351e-37	family with sequence similarity 69 member A [Source:HGNC Symbol;Acc:HGNC:32213]								protein_coding	FAM69A
ENSG00000250891	-2.94795	0.129592	2.35224	3.29964e-39	1.09927e-36	long intergenic non-protein coding RNA 2208 [Source:HGNC Symbol;Acc:HGNC:52978]								lincRNA	LINC02208
ENSG00000117228	-2.84858	0.138833	2.60116	3.62518e-39	1.1869e-36	guanylate binding protein 1 [Source:HGNC Symbol;Acc:HGNC:4182]								protein_coding	GBP1
ENSG00000153253	-2.01743	0.246998	5.26054	3.62281e-39	1.1869e-36	sodium voltage-gated channel alpha subunit 3 [Source:HGNC Symbol;Acc:HGNC:10590]								protein_coding	SCN3A
ENSG00000133816	2.61186	6.1129	2.97559	4.83278e-39	1.56875e-36	microtubule associated monooxygenase, calponin and LIM domain containing 2 [Source:HGNC Symbol;Acc:HGNC:24693]								protein_coding	MICAL2
ENSG00000137266	2.02605	4.07289	7.45968	6.83087e-39	2.19856e-36	solute carrier family 22 member 23 [Source:HGNC Symbol;Acc:HGNC:21106]								protein_coding	SLC22A23
ENSG00000230131	2.81146	7.01995	2.54821	8.79228e-39	2.80607e-36	NA								lincRNA	AL160290.2
ENSG00000262332	-4.13264	0.05701	1.72037	9.03441e-39	2.85932e-36	NA								antisense	AC136624.1
ENSG00000134321	-3.76118	0.0737515	1.24997	1.1931e-38	3.74486e-36	radical S-adenosyl methionine domain containing 2 [Source:HGNC Symbol;Acc:HGNC:30908]								protein_coding	RSAD2
ENSG00000135333	-2.21611	0.215221	4.8191	4.20948e-38	1.31043e-35	EPH receptor A7 [Source:HGNC Symbol;Acc:HGNC:3390]								protein_coding	EPHA7
ENSG00000172061	2.14168	4.41276	4.84981	4.64368e-38	1.43384e-35	leucine rich repeat containing 15 [Source:HGNC Symbol;Acc:HGNC:20818]								protein_coding	LRRC15
ENSG00000064692	-1.77909	0.291367	6.5385	5.96812e-38	1.81641e-35	synuclein alpha interacting protein [Source:HGNC Symbol;Acc:HGNC:11139]								protein_coding	SNCAIP
ENSG00000185046	-2.48499	0.178626	4.94668	5.97832e-38	1.81641e-35	ankyrin repeat and sterile alpha motif domain containing 1B [Source:HGNC Symbol;Acc:HGNC:24600]								protein_coding	ANKS1B
ENSG00000147231	-3.64433	0.0799738	1.42604	8.87574e-38	2.67533e-35	chromosome X open reading frame 57 [Source:HGNC Symbol;Acc:HGNC:25486]								protein_coding	CXorf57
ENSG00000170891	-1.91333	0.26548	5.45544	2.12943e-37	6.368e-35	cytokine like 1 [Source:HGNC Symbol;Acc:HGNC:24435]								protein_coding	CYTL1
ENSG00000181104	1.89935	3.73045	5.53496	3.51211e-37	1.04208e-34	coagulation factor II thrombin receptor [Source:HGNC Symbol;Acc:HGNC:3537]								protein_coding	F2R
ENSG00000237013	-3.75944	0.073841	1.20597	4.76884e-37	1.404e-34	long intergenic non-protein coding RNA 1812 [Source:HGNC Symbol;Acc:HGNC:52616]								lincRNA	LINC01812
ENSG00000203386	-2.84394	0.13928	3.96418	5.85569e-37	1.71072e-34	long intergenic non-protein coding RNA 1317 [Source:HGNC Symbol;Acc:HGNC:50523]								lincRNA	LINC01317
ENSG00000138650	-4.08822	0.0587927	1.20553	1.01851e-36	2.95283e-34	protocadherin 10 [Source:HGNC Symbol;Acc:HGNC:13404]								protein_coding	PCDH10
ENSG00000133985	-2.55899	0.169695	3.11044	2.72091e-36	7.77977e-34	tetratricopeptide repeat domain 9 [Source:HGNC Symbol;Acc:HGNC:20267]								protein_coding	TTC9
ENSG00000232053	-3.37032	0.0967015	3.61161	2.72442e-36	7.77977e-34	NA								lincRNA	AC078845.1
ENSG00000238276	-5.31183	0.0251756	1.31631	3.00848e-36	8.52679e-34	NA								processed_transcript	AL354863.1
ENSG00000160712	2.99348	7.96395	2.55899	3.12102e-36	8.78024e-34	interleukin 6 receptor [Source:HGNC Symbol;Acc:HGNC:6019]								protein_coding	IL6R
ENSG00000081377	1.86103	3.63267	4.92001	3.63386e-36	1.01478e-33	cell division cycle 14B [Source:HGNC Symbol;Acc:HGNC:1719]								protein_coding	CDC14B
ENSG00000162458	2.21467	4.64174	5.06515	4.66404e-36	1.29296e-33	filamin binding LIM protein 1 [Source:HGNC Symbol;Acc:HGNC:24686]								protein_coding	FBLIM1
ENSG00000108602	-2.2631	0.208323	4.6284	5.90928e-36	1.62629e-33	aldehyde dehydrogenase 3 family member A1 [Source:HGNC Symbol;Acc:HGNC:405]								protein_coding	ALDH3A1
ENSG00000137501	2.79504	6.94048	2.40568	1.31987e-35	3.60627e-33	synaptotagmin like 2 [Source:HGNC Symbol;Acc:HGNC:15585]								protein_coding	SYTL2
ENSG00000101335	2.66862	6.35823	4.57751	1.71673e-35	4.65711e-33	myosin light chain 9 [Source:HGNC Symbol;Acc:HGNC:15754]								protein_coding	MYL9
ENSG00000163395	3.33665	10.1026	3.56383	2.10563e-35	5.63168e-33	immunoglobulin-like and fibronectin type III domain containing 1 [Source:HGNC Symbol;Acc:HGNC:24607]								protein_coding	IGFN1
ENSG00000183421	2.78784	6.90594	3.71446	2.10409e-35	5.63168e-33	receptor interacting serine/threonine kinase 4 [Source:HGNC Symbol;Acc:HGNC:496]								protein_coding	RIPK4
ENSG00000116117	-2.62827	0.161738	4.84671	2.19292e-35	5.82412e-33	par-3 family cell polarity regulator beta [Source:HGNC Symbol;Acc:HGNC:14446]								protein_coding	PARD3B
ENSG00000104432	-3.12876	0.114328	2.53503	2.58049e-35	6.80586e-33	interleukin 7 [Source:HGNC Symbol;Acc:HGNC:6023]								protein_coding	IL7
ENSG00000254535	-3.92781	0.0657069	0.918677	2.75235e-35	7.20908e-33	poly(A) binding protein cytoplasmic 4 like [Source:HGNC Symbol;Acc:HGNC:31955]								protein_coding	PABPC4L
ENSG00000179603	-2.3586	0.19498	4.63816	5.43884e-35	1.41481e-32	glutamate metabotropic receptor 8 [Source:HGNC Symbol;Acc:HGNC:4600]								protein_coding	GRM8
ENSG00000152402	-5.93842	0.0163064	4.77104	2.49788e-34	6.45353e-32	guanylate cyclase 1 soluble subunit alpha 2 [Source:HGNC Symbol;Acc:HGNC:4684]								protein_coding	GUCY1A2
ENSG00000198121	-3.73328	0.0751917	3.37223	3.46114e-34	8.88179e-32	lysophosphatidic acid receptor 1 [Source:HGNC Symbol;Acc:HGNC:3166]								protein_coding	LPAR1
ENSG00000185745	-3.07907	0.118334	2.44932	3.52137e-34	8.9757e-32	interferon induced protein with tetratricopeptide repeats 1 [Source:HGNC Symbol;Acc:HGNC:5407]								protein_coding	IFIT1
ENSG00000203688	1.93824	3.83238	6.04501	5.42589e-34	1.3738e-31	long intergenic non-protein coding RNA 2487 [Source:HGNC Symbol;Acc:HGNC:53466]								lincRNA	LINC02487
ENSG00000050628	-3.52103	0.0871092	2.6184	5.74929e-34	1.44604e-31	prostaglandin E receptor 3 [Source:HGNC Symbol;Acc:HGNC:9595]								protein_coding	PTGER3
ENSG00000178538	-1.8091	0.285369	4.88317	7.54709e-34	1.88573e-31	carbonic anhydrase 8 [Source:HGNC Symbol;Acc:HGNC:1382]								protein_coding	CA8
ENSG00000222004	-3.4586	0.0909617	1.37389	8.25584e-34	2.04934e-31	chromosome 7 open reading frame 71 [Source:HGNC Symbol;Acc:HGNC:22364]								lincRNA	C7orf71
ENSG00000185559	7.1436	141.396	0.0326699	9.87872e-34	2.43626e-31	delta like non-canonical Notch ligand 1 [Source:HGNC Symbol;Acc:HGNC:2907]								protein_coding	DLK1
ENSG00000060982	-1.75999	0.29525	6.44014	1.10581e-33	2.70952e-31	branched chain amino acid transaminase 1 [Source:HGNC Symbol;Acc:HGNC:976]								protein_coding	BCAT1
ENSG00000111335	-3.1357	0.113779	1.94268	2.72558e-33	6.63556e-31	2'-5'-oligoadenylate synthetase 2 [Source:HGNC Symbol;Acc:HGNC:8087]								protein_coding	OAS2
ENSG00000250326	-2.82225	0.14139	2.88065	3.38314e-33	8.18396e-31	NA								antisense	AC104596.1
ENSG00000258986	-3.40839	0.0941828	2.09419	5.47402e-33	1.31581e-30	transmembrane protein 179 [Source:HGNC Symbol;Acc:HGNC:20137]								protein_coding	TMEM179
ENSG00000151623	-2.56009	0.169564	3.28228	5.92391e-33	1.41499e-30	nuclear receptor subfamily 3 group C member 2 [Source:HGNC Symbol;Acc:HGNC:7979]								protein_coding	NR3C2
ENSG00000235495	-3.7512	0.0742638	1.68461	8.18382e-33	1.94258e-30	NA								lincRNA	AC007422.2
ENSG00000173705	1.82792	3.55024	4.89395	1.45286e-32	3.42721e-30	sushi domain containing 5 [Source:HGNC Symbol;Acc:HGNC:29061]								protein_coding	SUSD5
ENSG00000186104	-5.79698	0.017986	0.11419	1.73472e-32	4.06684e-30	cytochrome P450 family 2 subfamily R member 1 [Source:HGNC Symbol;Acc:HGNC:20580]								protein_coding	CYP2R1
ENSG00000021826	-2.24346	0.21118	3.52675	4.38056e-32	1.02067e-29	carbamoyl-phosphate synthase 1 [Source:HGNC Symbol;Acc:HGNC:2323]								protein_coding	CPS1
ENSG00000074964	2.31668	4.98183	5.26174	5.2463e-32	1.21494e-29	Rho guanine nucleotide exchange factor 10 like [Source:HGNC Symbol;Acc:HGNC:25540]								protein_coding	ARHGEF10L
ENSG00000214548	5.15423	35.6105	0.637043	8.8545e-32	2.03809e-29	maternally expressed 3 (non-protein coding) [Source:HGNC Symbol;Acc:HGNC:14575]								lincRNA	MEG3
ENSG00000188848	-3.26177	0.104258	1.5763	1.04342e-31	2.38723e-29	BEN domain containing 4 [Source:HGNC Symbol;Acc:HGNC:23815]								protein_coding	BEND4
ENSG00000265480	-3.80125	0.0717317	0.741701	1.17289e-31	2.66737e-29	keratin 18 pseudogene 55 [Source:HGNC Symbol;Acc:HGNC:26874]								transcribed_unprocessed_pseudogene	KRT18P55
ENSG00000174607	-1.96329	0.256443	5.00717	1.28811e-31	2.91198e-29	UDP glycosyltransferase 8 [Source:HGNC Symbol;Acc:HGNC:12555]								protein_coding	UGT8
ENSG00000130635	2.65528	6.29969	4.76751	1.41892e-31	3.18871e-29	collagen type V alpha 1 chain [Source:HGNC Symbol;Acc:HGNC:2209]								protein_coding	COL5A1
ENSG00000134508	1.86449	3.64138	5.84308	1.52835e-31	3.41443e-29	Cdk5 and Abl enzyme substrate 1 [Source:HGNC Symbol;Acc:HGNC:25097]								protein_coding	CABLES1
ENSG00000123106	4.90493	29.9593	0.721358	1.64016e-31	3.64278e-29	coiled-coil domain containing 91 [Source:HGNC Symbol;Acc:HGNC:24855]								protein_coding	CCDC91
ENSG00000128849	-3.13453	0.11387	2.34671	1.98303e-31	4.37869e-29	cingulin like 1 [Source:HGNC Symbol;Acc:HGNC:25931]								protein_coding	CGNL1
ENSG00000176463	-3.76901	0.0733524	2.84451	2.58164e-31	5.66753e-29	solute carrier organic anion transporter family member 3A1 [Source:HGNC Symbol;Acc:HGNC:10952]								protein_coding	SLCO3A1
ENSG00000144908	-4.14869	0.0563793	1.51763	2.65439e-31	5.79374e-29	aldehyde dehydrogenase 1 family member L1 [Source:HGNC Symbol;Acc:HGNC:3978]								protein_coding	ALDH1L1
ENSG00000151726	1.72076	3.2961	5.03379	2.67334e-31	5.80177e-29	acyl-CoA synthetase long chain family member 1 [Source:HGNC Symbol;Acc:HGNC:3569]								protein_coding	ACSL1
ENSG00000256463	1.86375	3.63951	5.07451	3.77829e-31	8.15317e-29	spalt like transcription factor 3 [Source:HGNC Symbol;Acc:HGNC:10527]								protein_coding	SALL3
ENSG00000140057	-1.99679	0.250556	3.65989	4.85746e-31	1.04227e-28	adenylate kinase 7 [Source:HGNC Symbol;Acc:HGNC:20091]								protein_coding	AK7
ENSG00000225746	3.64976	12.5512	1.00309	6.05328e-31	1.29156e-28	maternally expressed 8, small nucleolar RNA host gene [Source:HGNC Symbol;Acc:HGNC:14574]								lincRNA	MEG8
ENSG00000089177	-2.16775	0.222557	3.81086	7.87108e-31	1.67003e-28	kinesin family member 16B [Source:HGNC Symbol;Acc:HGNC:15869]								protein_coding	KIF16B
ENSG00000107159	2.26182	4.79596	3.99477	1.01758e-30	2.14703e-28	carbonic anhydrase 9 [Source:HGNC Symbol;Acc:HGNC:1383]								protein_coding	CA9
ENSG00000146648	-1.77769	0.291651	4.88466	1.10865e-30	2.32627e-28	epidermal growth factor receptor [Source:HGNC Symbol;Acc:HGNC:3236]								protein_coding	EGFR
ENSG00000104154	-2.35705	0.19519	2.85906	1.85387e-30	3.86858e-28	solute carrier family 30 member 4 [Source:HGNC Symbol;Acc:HGNC:11015]								protein_coding	SLC30A4
ENSG00000172123	-2.16444	0.223069	3.45918	5.50081e-30	1.14161e-27	schlafen family member 12 [Source:HGNC Symbol;Acc:HGNC:25500]								protein_coding	SLFN12
ENSG00000164308	-1.63512	0.321944	6.72088	5.58105e-30	1.15197e-27	endoplasmic reticulum aminopeptidase 2 [Source:HGNC Symbol;Acc:HGNC:29499]								protein_coding	ERAP2
ENSG00000187068	-2.38787	0.191064	2.81748	7.95044e-30	1.63216e-27	chromosome 3 open reading frame 70 [Source:HGNC Symbol;Acc:HGNC:33731]								protein_coding	C3orf70
ENSG00000258168	-2.26056	0.208691	3.08452	8.83145e-30	1.80328e-27	NA								antisense	AC025569.1
ENSG00000151468	-1.83302	0.280677	4.41347	1.0353e-29	2.10265e-27	coiled-coil domain containing 3 [Source:HGNC Symbol;Acc:HGNC:23813]								protein_coding	CCDC3
ENSG00000111052	-1.60881	0.32787	6.26327	1.11037e-29	2.24312e-27	lin-7 homolog A, crumbs cell polarity complex component [Source:HGNC Symbol;Acc:HGNC:17787]								protein_coding	LIN7A
ENSG00000125384	1.95235	3.87005	4.38801	1.1643e-29	2.33962e-27	prostaglandin E receptor 2 [Source:HGNC Symbol;Acc:HGNC:9594]								protein_coding	PTGER2
ENSG00000174332	1.93628	3.82717	7.97921	1.40713e-29	2.81271e-27	GLIS family zinc finger 1 [Source:HGNC Symbol;Acc:HGNC:29525]								protein_coding	GLIS1
ENSG00000145808	-4.6692	0.0393033	3.22459	1.50729e-29	2.99714e-27	ADAM metallopeptidase with thrombospondin type 1 motif 19 [Source:HGNC Symbol;Acc:HGNC:17111]								protein_coding	ADAMTS19
ENSG00000172403	1.83449	3.56645	4.7017	1.66347e-29	3.29047e-27	synaptopodin 2 [Source:HGNC Symbol;Acc:HGNC:17732]								protein_coding	SYNPO2
ENSG00000116675	-1.97337	0.254657	3.66548	2.39767e-29	4.71819e-27	DnaJ heat shock protein family (Hsp40) member C6 [Source:HGNC Symbol;Acc:HGNC:15469]								protein_coding	DNAJC6
ENSG00000101938	-1.94251	0.260163	3.56036	3.4953e-29	6.84268e-27	chordin like 1 [Source:HGNC Symbol;Acc:HGNC:29861]								protein_coding	CHRDL1
ENSG00000169860	-4.95224	0.0323017	0.0761273	4.47579e-29	8.71724e-27	purinergic receptor P2Y1 [Source:HGNC Symbol;Acc:HGNC:8539]								protein_coding	P2RY1
ENSG00000111879	-2.06169	0.239535	3.73128	4.58199e-29	8.87855e-27	family with sequence similarity 184 member A [Source:HGNC Symbol;Acc:HGNC:20991]								protein_coding	FAM184A
ENSG00000100342	-2.55118	0.170616	1.92091	7.53528e-29	1.4527e-26	apolipoprotein L1 [Source:HGNC Symbol;Acc:HGNC:618]								protein_coding	APOL1
ENSG00000159733	2.35472	5.11496	4.86166	7.66276e-29	1.46982e-26	zinc finger FYVE-type containing 28 [Source:HGNC Symbol;Acc:HGNC:29334]								protein_coding	ZFYVE28
ENSG00000130818	1.78337	3.4423	4.34393	1.19354e-28	2.27786e-26	zinc finger protein 426 [Source:HGNC Symbol;Acc:HGNC:20725]								protein_coding	ZNF426
ENSG00000249669	1.9729	3.92557	4.58307	1.3772e-28	2.61523e-26	cardiac mesoderm enhancer-associated non-coding RNA [Source:HGNC Symbol;Acc:HGNC:42872]								lincRNA	CARMN
ENSG00000137959	-4.02092	0.0616002	0.546262	1.416e-28	2.67554e-26	interferon induced protein 44 like [Source:HGNC Symbol;Acc:HGNC:17817]								protein_coding	IFI44L
ENSG00000223638	-3.58208	0.0835002	0.682951	1.64692e-28	3.09646e-26	ret finger protein like 4A [Source:HGNC Symbol;Acc:HGNC:16449]								protein_coding	RFPL4A
ENSG00000137752	-6.22099	0.0134058	-0.38816	1.66424e-28	3.11361e-26	caspase 1 [Source:HGNC Symbol;Acc:HGNC:1499]								protein_coding	CASP1
ENSG00000118308	-4.49433	0.0443681	1.97705	1.69279e-28	3.15149e-26	lymphoid restricted membrane protein [Source:HGNC Symbol;Acc:HGNC:6690]								protein_coding	LRMP
ENSG00000249378	2.3023	4.93243	2.68249	2.05879e-28	3.81419e-26	long intergenic non-protein coding RNA 1060 [Source:HGNC Symbol;Acc:HGNC:49081]								lincRNA	LINC01060
ENSG00000154639	1.51933	2.86658	7.0598	2.79722e-28	5.15708e-26	CXADR, Ig-like cell adhesion molecule [Source:HGNC Symbol;Acc:HGNC:2559]								protein_coding	CXADR
ENSG00000059804	2.44597	5.44892	2.18307	3.097e-28	5.68217e-26	solute carrier family 2 member 3 [Source:HGNC Symbol;Acc:HGNC:11007]								protein_coding	SLC2A3
ENSG00000105877	1.6908	3.22836	4.85974	3.54326e-28	6.46969e-26	dynein axonemal heavy chain 11 [Source:HGNC Symbol;Acc:HGNC:2942]								protein_coding	DNAH11
ENSG00000261150	3.07849	8.44731	4.0049	3.58977e-28	6.52326e-26	epiplakin 1 [Source:HGNC Symbol;Acc:HGNC:15577]								protein_coding	EPPK1
ENSG00000139292	2.30108	4.92826	2.59599	4.72164e-28	8.53919e-26	leucine rich repeat containing G protein-coupled receptor 5 [Source:HGNC Symbol;Acc:HGNC:4504]								protein_coding	LGR5
ENSG00000062038	1.68107	3.20665	5.6441	5.49404e-28	9.88901e-26	cadherin 3 [Source:HGNC Symbol;Acc:HGNC:1762]								protein_coding	CDH3
ENSG00000088882	-2.67613	0.15646	2.88929	1.02036e-27	1.82794e-25	carboxypeptidase X, M14 family member 1 [Source:HGNC Symbol;Acc:HGNC:15771]								protein_coding	CPXM1
ENSG00000135547	-3.59327	0.082855	1.05562	1.08395e-27	1.93274e-25	hes related family bHLH transcription factor with YRPW motif 2 [Source:HGNC Symbol;Acc:HGNC:4881]								protein_coding	HEY2
ENSG00000113407	-1.46151	0.363113	7.35194	1.10685e-27	1.96435e-25	threonyl-tRNA synthetase [Source:HGNC Symbol;Acc:HGNC:11572]								protein_coding	TARS
ENSG00000134533	-1.66126	0.316162	5.19473	1.41098e-27	2.49244e-25	RAS like estrogen regulated growth inhibitor [Source:HGNC Symbol;Acc:HGNC:15980]								protein_coding	RERG
ENSG00000226779	-1.57594	0.335425	5.77444	1.42463e-27	2.50491e-25	NAALADL2 antisense RNA 2 [Source:HGNC Symbol;Acc:HGNC:41015]								antisense	NAALADL2-AS2
ENSG00000248296	1.70563	3.26171	4.37855	1.48104e-27	2.59209e-25	NA								lincRNA	AC025465.1
ENSG00000198157	-4.43577	0.0462061	0.436231	1.95756e-27	3.41037e-25	high mobility group nucleosome binding domain 5 [Source:HGNC Symbol;Acc:HGNC:8013]								protein_coding	HMGN5
ENSG00000224141	-4.26564	0.0519892	2.57552	2.13216e-27	3.69759e-25	MIR548X host gene [Source:HGNC Symbol;Acc:HGNC:52006]								lincRNA	MIR548XHG
ENSG00000140545	2.1477	4.43121	4.90019	3.03606e-27	5.24121e-25	milk fat globule-EGF factor 8 protein [Source:HGNC Symbol;Acc:HGNC:7036]								protein_coding	MFGE8
ENSG00000257443	-1.81539	0.284128	4.34255	3.19217e-27	5.48577e-25	NA								antisense	AC068305.2
ENSG00000162687	-5.13539	0.0284507	3.46605	3.29564e-27	5.63807e-25	potassium sodium-activated channel subfamily T member 2 [Source:HGNC Symbol;Acc:HGNC:18866]								protein_coding	KCNT2
ENSG00000144857	1.71779	3.28933	5.307	3.88441e-27	6.61551e-25	BOC cell adhesion associated, oncogene regulated [Source:HGNC Symbol;Acc:HGNC:17173]								protein_coding	BOC
ENSG00000198331	-5.14741	0.0282147	0.041822	4.45819e-27	7.55882e-25	HYLS1, centriolar and ciliogenesis associated [Source:HGNC Symbol;Acc:HGNC:26558]								protein_coding	HYLS1
ENSG00000115414	1.52476	2.87739	8.51754	6.08944e-27	1.02787e-24	fibronectin 1 [Source:HGNC Symbol;Acc:HGNC:3778]								protein_coding	FN1
ENSG00000145721	-2.12869	0.228666	3.13291	8.94931e-27	1.50392e-24	limb and CNS expressed 1 [Source:HGNC Symbol;Acc:HGNC:18581]								protein_coding	LIX1
ENSG00000184635	1.66708	3.17571	4.70189	9.28519e-27	1.55349e-24	zinc finger protein 93 [Source:HGNC Symbol;Acc:HGNC:13169]								protein_coding	ZNF93
ENSG00000215559	-3.44971	0.0915237	1.20983	9.94779e-27	1.65705e-24	ankyrin repeat domain 20 family member A11, pseudogene [Source:HGNC Symbol;Acc:HGNC:42024]								transcribed_unprocessed_pseudogene	ANKRD20A11P
ENSG00000227681	1.62885	3.09265	5.32099	1.17661e-26	1.95138e-24	NA								lincRNA	AL033504.1
ENSG00000235109	-2.34113	0.197356	2.61769	1.30914e-26	2.16172e-24	zinc finger and SCAN domain containing 31 [Source:HGNC Symbol;Acc:HGNC:14097]								protein_coding	ZSCAN31
ENSG00000086205	-5.71146	0.0190844	2.05926	1.47517e-26	2.42534e-24	folate hydrolase 1 [Source:HGNC Symbol;Acc:HGNC:3788]								protein_coding	FOLH1
ENSG00000138821	-1.68146	0.311767	5.20632	1.5518e-26	2.54034e-24	solute carrier family 39 member 8 [Source:HGNC Symbol;Acc:HGNC:20862]								protein_coding	SLC39A8
ENSG00000135373	-2.08683	0.235397	2.92791	1.74065e-26	2.83726e-24	ETS homologous factor [Source:HGNC Symbol;Acc:HGNC:3246]								protein_coding	EHF
ENSG00000143369	2.29187	4.89689	4.18872	1.90561e-26	3.09287e-24	extracellular matrix protein 1 [Source:HGNC Symbol;Acc:HGNC:3153]								protein_coding	ECM1
ENSG00000153162	1.52851	2.88487	5.78296	1.9877e-26	3.21238e-24	bone morphogenetic protein 6 [Source:HGNC Symbol;Acc:HGNC:1073]								protein_coding	BMP6
ENSG00000179981	1.52907	2.886	6.40779	2.47648e-26	3.98535e-24	teashirt zinc finger homeobox 1 [Source:HGNC Symbol;Acc:HGNC:10669]								protein_coding	TSHZ1
ENSG00000078018	-1.3936	0.380613	7.09856	2.59447e-26	4.15762e-24	microtubule associated protein 2 [Source:HGNC Symbol;Acc:HGNC:6839]								protein_coding	MAP2
ENSG00000263740	-1.795	0.288172	9.19414	2.82218e-26	4.5035e-24	RNA, 7SL, cytoplasmic 4, pseudogene [Source:HGNC Symbol;Acc:HGNC:10039]								misc_RNA	RN7SL4P
ENSG00000143502	2.60911	6.10126	1.55396	3.14168e-26	4.99239e-24	sushi domain containing 4 [Source:HGNC Symbol;Acc:HGNC:25470]								protein_coding	SUSD4
ENSG00000124429	-1.56187	0.338711	5.50118	4.07311e-26	6.44553e-24	POF1B, actin binding protein [Source:HGNC Symbol;Acc:HGNC:13711]								protein_coding	POF1B
ENSG00000253949	-4.42252	0.0466325	0.948299	4.36319e-26	6.87591e-24	NA								lincRNA	AC022634.2
ENSG00000230649	-2.43475	0.184956	2.31108	4.58538e-26	7.1962e-24	NA								lincRNA	AC024084.1
ENSG00000078081	-2.18985	0.219174	2.54197	4.953e-26	7.74115e-24	lysosomal associated membrane protein 3 [Source:HGNC Symbol;Acc:HGNC:14582]								protein_coding	LAMP3
ENSG00000138772	-2.95327	0.129115	1.35847	5.687e-26	8.85192e-24	annexin A3 [Source:HGNC Symbol;Acc:HGNC:541]								protein_coding	ANXA3
ENSG00000232046	-1.78251	0.290677	4.07219	6.29926e-26	9.76489e-24	long intergenic non-protein coding RNA 1798 [Source:HGNC Symbol;Acc:HGNC:52588]								lincRNA	LINC01798
ENSG00000146242	-2.20429	0.216991	3.81641	6.88378e-26	1.06276e-23	trophoblast glycoprotein [Source:HGNC Symbol;Acc:HGNC:12004]								protein_coding	TPBG
ENSG00000136717	2.64312	6.24679	2.65532	7.88638e-26	1.21262e-23	bridging integrator 1 [Source:HGNC Symbol;Acc:HGNC:1052]								protein_coding	BIN1
ENSG00000155158	-2.14276	0.226447	3.33526	1.58917e-25	2.43368e-23	tetratricopeptide repeat domain 39B [Source:HGNC Symbol;Acc:HGNC:23704]								protein_coding	TTC39B
ENSG00000164647	-2.78592	0.144995	1.58712	1.70735e-25	2.60415e-23	STEAP family member 1 [Source:HGNC Symbol;Acc:HGNC:11378]								protein_coding	STEAP1
ENSG00000223850	-2.08947	0.234966	2.94606	1.80683e-25	2.73926e-23	MYCN upstream transcript (non-protein coding) [Source:HGNC Symbol;Acc:HGNC:32684]								lincRNA	MYCNUT
ENSG00000248587	-4.03267	0.0611006	1.15794	1.81035e-25	2.73926e-23	GDNF antisense RNA 1 (head to head) [Source:HGNC Symbol;Acc:HGNC:43592]								antisense	GDNF-AS1
ENSG00000169891	1.8257	3.54478	3.5604	1.86337e-25	2.8083e-23	RALBP1 associated Eps domain containing 2 [Source:HGNC Symbol;Acc:HGNC:9963]								protein_coding	REPS2
ENSG00000164142	1.51645	2.86086	5.26869	2.07231e-25	3.11084e-23	family with sequence similarity 160 member A1 [Source:HGNC Symbol;Acc:HGNC:34237]								protein_coding	FAM160A1
ENSG00000205413	-2.24639	0.210751	2.95816	4.17058e-25	6.236e-23	sterile alpha motif domain containing 9 [Source:HGNC Symbol;Acc:HGNC:1348]								protein_coding	SAMD9
ENSG00000149294	-4.1223	0.05742	2.85144	4.25677e-25	6.33991e-23	neural cell adhesion molecule 1 [Source:HGNC Symbol;Acc:HGNC:7656]								protein_coding	NCAM1
ENSG00000100151	-5.41916	0.0233706	-0.418549	4.42172e-25	6.55986e-23	protein interacting with PRKCA 1 [Source:HGNC Symbol;Acc:HGNC:9394]								protein_coding	PICK1
ENSG00000196954	-1.6952	0.308812	4.16452	5.12815e-25	7.57829e-23	caspase 4 [Source:HGNC Symbol;Acc:HGNC:1505]								protein_coding	CASP4
ENSG00000158220	2.529	5.7717	1.71987	5.51998e-25	8.12571e-23	extended synaptotagmin 3 [Source:HGNC Symbol;Acc:HGNC:24295]								protein_coding	ESYT3
ENSG00000151136	-2.34345	0.197038	2.80601	5.73006e-25	8.40239e-23	BTB domain containing 11 [Source:HGNC Symbol;Acc:HGNC:23844]								protein_coding	BTBD11
ENSG00000166450	1.77195	3.41514	4.30136	7.73724e-25	1.1302e-22	protogenin [Source:HGNC Symbol;Acc:HGNC:26373]								protein_coding	PRTG
ENSG00000132274	-1.97809	0.253825	2.81256	1.14308e-24	1.66334e-22	tripartite motif containing 22 [Source:HGNC Symbol;Acc:HGNC:16379]								protein_coding	TRIM22
ENSG00000113391	-1.37359	0.38593	7.06947	1.29413e-24	1.87594e-22	family with sequence similarity 172 member A [Source:HGNC Symbol;Acc:HGNC:25365]								protein_coding	FAM172A
ENSG00000118181	-1.48016	0.358448	8.20335	1.42178e-24	2.05314e-22	ribosomal protein S25 [Source:HGNC Symbol;Acc:HGNC:10413]								protein_coding	RPS25
ENSG00000204389	1.53561	2.89911	6.47976	1.44629e-24	2.08064e-22	heat shock protein family A (Hsp70) member 1A [Source:HGNC Symbol;Acc:HGNC:5232]								protein_coding	HSPA1A
ENSG00000155962	-2.55995	0.169582	1.99514	1.59655e-24	2.28813e-22	chloride intracellular channel 2 [Source:HGNC Symbol;Acc:HGNC:2063]								protein_coding	CLIC2
ENSG00000165409	1.63977	3.11617	4.64334	1.7901e-24	2.55587e-22	thyroid stimulating hormone receptor [Source:HGNC Symbol;Acc:HGNC:12373]								protein_coding	TSHR
ENSG00000187720	-1.66331	0.315714	4.6258	1.93195e-24	2.74807e-22	thrombospondin type 1 domain containing 4 [Source:HGNC Symbol;Acc:HGNC:25835]								protein_coding	THSD4
ENSG00000164125	-1.4956	0.354632	5.68342	2.46126e-24	3.48792e-22	family with sequence similarity 198 member B [Source:HGNC Symbol;Acc:HGNC:25312]								protein_coding	FAM198B
ENSG00000130176	2.36546	5.15318	2.34011	2.79066e-24	3.94001e-22	calponin 1 [Source:HGNC Symbol;Acc:HGNC:2155]								protein_coding	CNN1
ENSG00000113361	-3.0614	0.119792	0.919198	3.01729e-24	4.2442e-22	cadherin 6 [Source:HGNC Symbol;Acc:HGNC:1765]								protein_coding	CDH6
ENSG00000187773	2.56082	5.90043	1.88349	3.81413e-24	5.34527e-22	family with sequence similarity 69 member C [Source:HGNC Symbol;Acc:HGNC:31729]								protein_coding	FAM69C
ENSG00000113790	-1.68399	0.311221	4.00477	4.17325e-24	5.82705e-22	enoyl-CoA hydratase and 3-hydroxyacyl CoA dehydrogenase [Source:HGNC Symbol;Acc:HGNC:3247]								protein_coding	EHHADH
ENSG00000137273	-2.45421	0.182478	2.192	5.28646e-24	7.35438e-22	forkhead box F2 [Source:HGNC Symbol;Acc:HGNC:3810]								protein_coding	FOXF2
ENSG00000185432	-1.61046	0.327493	4.50422	5.71427e-24	7.92051e-22	methyltransferase like 7A [Source:HGNC Symbol;Acc:HGNC:24550]								protein_coding	METTL7A
ENSG00000165949	-2.44545	0.183588	2.33182	5.98466e-24	8.26514e-22	interferon alpha inducible protein 27 [Source:HGNC Symbol;Acc:HGNC:5397]								protein_coding	IFI27
ENSG00000122367	2.14158	4.41246	4.29282	6.35257e-24	8.74146e-22	LIM domain binding 3 [Source:HGNC Symbol;Acc:HGNC:15710]								protein_coding	LDB3
ENSG00000249776	-1.9863	0.252385	3.13456	6.57759e-24	9.01842e-22	NA								lincRNA	AC124854.1
ENSG00000173838	2.45365	5.47801	1.7922	1.04239e-23	1.42407e-21	membrane associated ring-CH-type finger 10 [Source:HGNC Symbol;Acc:HGNC:26655]								protein_coding	MARCH10
ENSG00000131409	-2.71126	0.152696	2.99254	1.06955e-23	1.45593e-21	leucine rich repeat containing 4B [Source:HGNC Symbol;Acc:HGNC:25042]								protein_coding	LRRC4B
ENSG00000254919	-2.05436	0.240756	2.44545	1.1553e-23	1.56704e-21	NA								antisense	AC090692.1
ENSG00000230386	2.65754	6.30956	1.34203	1.58676e-23	2.14461e-21	NA								unprocessed_pseudogene	AC104057.1
ENSG00000220908	-5.91963	0.0165202	-0.669961	1.71641e-23	2.31162e-21	long intergenic non-protein coding RNA 2531 [Source:HGNC Symbol;Acc:HGNC:53557]								lincRNA	LINC02531
ENSG00000198918	-1.5012	0.35326	7.92881	1.84071e-23	2.47026e-21	ribosomal protein L39 [Source:HGNC Symbol;Acc:HGNC:10350]								protein_coding	RPL39
ENSG00000152270	-3.15855	0.11199	2.70661	2.06869e-23	2.76644e-21	phosphodiesterase 3B [Source:HGNC Symbol;Acc:HGNC:8779]								protein_coding	PDE3B
ENSG00000106853	-2.68842	0.155133	1.67137	2.39029e-23	3.18529e-21	prostaglandin reductase 1 [Source:HGNC Symbol;Acc:HGNC:18429]								protein_coding	PTGR1
ENSG00000232160	-1.48751	0.356628	5.12326	2.62059e-23	3.47997e-21	RAP2C antisense RNA 1 [Source:HGNC Symbol;Acc:HGNC:40957]								antisense	RAP2C-AS1
ENSG00000188175	-5.2095	0.0270262	-0.291249	3.4406e-23	4.55297e-21	HEPACAM family member 2 [Source:HGNC Symbol;Acc:HGNC:27364]								protein_coding	HEPACAM2
ENSG00000249069	-1.429	0.371389	5.1774	4.65592e-23	6.13984e-21	long intergenic non-protein coding RNA 1033 [Source:HGNC Symbol;Acc:HGNC:49019]								lincRNA	LINC01033
ENSG00000126709	-2.55067	0.170676	3.16371	5.74842e-23	7.5543e-21	interferon alpha inducible protein 6 [Source:HGNC Symbol;Acc:HGNC:4054]								protein_coding	IFI6
ENSG00000154645	-2.12182	0.229757	3.27113	5.92268e-23	7.75647e-21	chondrolectin [Source:HGNC Symbol;Acc:HGNC:17807]								protein_coding	CHODL
ENSG00000222000	2.36534	5.15275	1.76715	7.24338e-23	9.45348e-21	NA								antisense	AC092675.1
ENSG00000198807	-5.61374	0.0204218	-0.672428	7.92949e-23	1.03135e-20	paired box 9 [Source:HGNC Symbol;Acc:HGNC:8623]								protein_coding	PAX9
ENSG00000125637	-4.8617	0.034394	1.39698	1.13235e-22	1.46777e-20	pleckstrin and Sec7 domain containing 4 [Source:HGNC Symbol;Acc:HGNC:19096]								protein_coding	PSD4
ENSG00000266586	3.12168	8.70403	1.08582	1.30129e-22	1.68101e-20	NA								lincRNA	AC091027.2
ENSG00000138623	2.74294	6.69435	1.24515	1.51555e-22	1.95116e-20	semaphorin 7A (John Milton Hagen blood group) [Source:HGNC Symbol;Acc:HGNC:10741]								protein_coding	SEMA7A
ENSG00000145569	-1.40853	0.376695	5.13456	1.761e-22	2.25949e-20	family with sequence similarity 105 member A [Source:HGNC Symbol;Acc:HGNC:25629]								protein_coding	FAM105A
ENSG00000184613	-1.32787	0.398356	6.10327	2.06396e-22	2.63929e-20	neural EGFL like 2 [Source:HGNC Symbol;Acc:HGNC:7751]								protein_coding	NELL2
ENSG00000177181	-1.65481	0.317579	3.82277	2.26144e-22	2.88212e-20	ribosomal modification protein rimK like family member A [Source:HGNC Symbol;Acc:HGNC:28725]								protein_coding	RIMKLA
ENSG00000258927	-4.22267	0.0535612	-0.25851	3.13726e-22	3.98495e-20	NA								lincRNA	AL133467.2
ENSG00000151490	-2.65333	0.158953	2.07128	3.39924e-22	4.30333e-20	protein tyrosine phosphatase, receptor type O [Source:HGNC Symbol;Acc:HGNC:9678]								protein_coding	PTPRO
ENSG00000204264	-1.46956	0.361091	4.60552	3.44594e-22	4.34795e-20	proteasome subunit beta 8 [Source:HGNC Symbol;Acc:HGNC:9545]								protein_coding	PSMB8
ENSG00000260777	-4.62954	0.040399	0.319979	3.75114e-22	4.71737e-20	NA								lincRNA	AC061975.1
ENSG00000121454	1.98844	3.96807	2.88758	3.78983e-22	4.7503e-20	LIM homeobox 4 [Source:HGNC Symbol;Acc:HGNC:21734]								protein_coding	LHX4
ENSG00000196562	1.40909	2.6557	7.96495	4.72897e-22	5.90795e-20	sulfatase 2 [Source:HGNC Symbol;Acc:HGNC:20392]								protein_coding	SULF2
ENSG00000162849	1.44499	2.72261	8.16003	4.96831e-22	6.1866e-20	kinesin family member 26B [Source:HGNC Symbol;Acc:HGNC:25484]								protein_coding	KIF26B
ENSG00000182511	-2.46046	0.181689	1.57426	5.34248e-22	6.63079e-20	FES proto-oncogene, tyrosine kinase [Source:HGNC Symbol;Acc:HGNC:3657]								protein_coding	FES
ENSG00000133107	-1.69072	0.309772	4.3036	5.60461e-22	6.93347e-20	transient receptor potential cation channel subfamily C member 4 [Source:HGNC Symbol;Acc:HGNC:12336]								protein_coding	TRPC4
ENSG00000099260	1.41229	2.6616	5.26084	7.71489e-22	9.51311e-20	palmdelphin [Source:HGNC Symbol;Acc:HGNC:15846]								protein_coding	PALMD
ENSG00000145362	-2.05954	0.239892	3.67796	1.08642e-21	1.33532e-19	ankyrin 2 [Source:HGNC Symbol;Acc:HGNC:493]								protein_coding	ANK2
ENSG00000150540	-3.77895	0.0728487	0.463546	1.25094e-21	1.53256e-19	histamine N-methyltransferase [Source:HGNC Symbol;Acc:HGNC:5028]								protein_coding	HNMT
ENSG00000142156	2.35378	5.11161	4.75484	1.68156e-21	2.05351e-19	collagen type VI alpha 1 chain [Source:HGNC Symbol;Acc:HGNC:2211]								protein_coding	COL6A1
ENSG00000091409	-1.55145	0.341167	4.3055	1.78006e-21	2.16683e-19	integrin subunit alpha 6 [Source:HGNC Symbol;Acc:HGNC:6142]								protein_coding	ITGA6
ENSG00000137965	-2.80359	0.14323	0.815365	1.85976e-21	2.2566e-19	interferon induced protein 44 [Source:HGNC Symbol;Acc:HGNC:16938]								protein_coding	IFI44
ENSG00000171469	1.55576	2.9399	3.97358	1.94396e-21	2.35127e-19	zinc finger protein 561 [Source:HGNC Symbol;Acc:HGNC:28684]								protein_coding	ZNF561
ENSG00000135248	-2.61913	0.162765	1.05063	2.30753e-21	2.78215e-19	family with sequence similarity 71 member F1 [Source:HGNC Symbol;Acc:HGNC:30704]								protein_coding	FAM71F1
ENSG00000257526	-2.5927	0.165775	1.37859	2.38189e-21	2.86271e-19	NA								lincRNA	AC107032.2
ENSG00000177409	-2.71688	0.152103	0.90608	2.72495e-21	3.26469e-19	sterile alpha motif domain containing 9 like [Source:HGNC Symbol;Acc:HGNC:1349]								protein_coding	SAMD9L
ENSG00000280649	-3.03414	0.122077	1.12322	3.26235e-21	3.89625e-19	NA								TEC	AC245100.8
ENSG00000088826	1.84395	3.58992	4.10863	3.53437e-21	4.20789e-19	spermine oxidase [Source:HGNC Symbol;Acc:HGNC:15862]								protein_coding	SMOX
ENSG00000124126	1.52772	2.88329	7.59618	3.67458e-21	4.36115e-19	phosphatidylinositol-3,4,5-trisphosphate dependent Rac exchange factor 1 [Source:HGNC Symbol;Acc:HGNC:32594]								protein_coding	PREX1
ENSG00000248360	-3.31243	0.100661	3.09984	4.13877e-21	4.89677e-19	long intergenic non-protein coding RNA 504 [Source:HGNC Symbol;Acc:HGNC:43555]								lincRNA	LINC00504
ENSG00000282826	1.71304	3.27851	3.57927	4.58268e-21	5.40514e-19	FSHD region gene 1 family member C, pseudogene [Source:HGNC Symbol;Acc:HGNC:51762]								unprocessed_pseudogene	FRG1CP
ENSG00000205581	-1.19609	0.436457	8.1499	4.62393e-21	5.43691e-19	high mobility group nucleosome binding domain 1 [Source:HGNC Symbol;Acc:HGNC:4984]								protein_coding	HMGN1
ENSG00000264029	-5.7213	0.0189546	-0.853786	6.61745e-21	7.75692e-19	NA								unprocessed_pseudogene	AC061975.3
ENSG00000157680	-1.83663	0.279975	3.38933	7.21134e-21	8.42706e-19	diacylglycerol kinase iota [Source:HGNC Symbol;Acc:HGNC:2855]								protein_coding	DGKI
ENSG00000172031	-2.50835	0.175756	1.59914	7.42642e-21	8.65178e-19	epoxide hydrolase 4 [Source:HGNC Symbol;Acc:HGNC:23758]								protein_coding	EPHX4
ENSG00000232973	-1.67557	0.313042	3.49496	7.69685e-21	8.93941e-19	CYP1B1 antisense RNA 1 [Source:HGNC Symbol;Acc:HGNC:28543]								antisense	CYP1B1-AS1
ENSG00000249364	-1.52681	0.347044	4.30783	1.2763e-20	1.47783e-18	NA								lincRNA	AC112206.2
ENSG00000151640	2.21379	4.63891	3.8078	1.36033e-20	1.57033e-18	dihydropyrimidinase like 4 [Source:HGNC Symbol;Acc:HGNC:3016]								protein_coding	DPYSL4
ENSG00000185433	-2.50093	0.176663	1.2135	1.76736e-20	2.03402e-18	long intergenic non-protein coding RNA 158 [Source:HGNC Symbol;Acc:HGNC:1283]								lincRNA	LINC00158
ENSG00000184486	-2.4757	0.179779	1.54185	1.849e-20	2.12154e-18	POU class 3 homeobox 2 [Source:HGNC Symbol;Acc:HGNC:9215]								protein_coding	POU3F2
ENSG00000100577	-1.54435	0.34285	4.18114	1.88591e-20	2.15738e-18	glutathione S-transferase zeta 1 [Source:HGNC Symbol;Acc:HGNC:4643]								protein_coding	GSTZ1
ENSG00000224631	-1.67832	0.312447	4.93614	1.89941e-20	2.1663e-18	ribosomal protein S27a pseudogene 16 [Source:HGNC Symbol;Acc:HGNC:36855]								transcribed_processed_pseudogene	RPS27AP16
ENSG00000100311	-2.77303	0.146297	1.43076	1.93657e-20	2.20207e-18	platelet derived growth factor subunit B [Source:HGNC Symbol;Acc:HGNC:8800]								protein_coding	PDGFB
ENSG00000240694	-1.3835	0.383288	4.97372	2.04827e-20	2.32213e-18	PNMA family member 2 [Source:HGNC Symbol;Acc:HGNC:9159]								protein_coding	PNMA2
ENSG00000198075	-2.6386	0.160584	1.05692	2.50386e-20	2.83018e-18	sulfotransferase family 1C member 4 [Source:HGNC Symbol;Acc:HGNC:11457]								protein_coding	SULT1C4
ENSG00000214514	-3.68534	0.0777325	-0.050086	2.88262e-20	3.24864e-18	keratin 42 pseudogene [Source:HGNC Symbol;Acc:HGNC:27581]								transcribed_unprocessed_pseudogene	KRT42P
ENSG00000149547	-1.19519	0.43673	6.97806	3.61483e-20	4.06177e-18	EI24, autophagy associated transmembrane protein [Source:HGNC Symbol;Acc:HGNC:13276]								protein_coding	EI24
ENSG00000152578	-1.55133	0.341195	4.64906	3.87225e-20	4.33817e-18	glutamate ionotropic receptor AMPA type subunit 4 [Source:HGNC Symbol;Acc:HGNC:4574]								protein_coding	GRIA4
ENSG00000280780	-1.36299	0.388776	5.37891	4.16815e-20	4.65595e-18	JAKMIP2 antisense RNA 1 [Source:HGNC Symbol;Acc:HGNC:27203]								antisense	JAKMIP2-AS1
ENSG00000182463	1.22541	2.33822	8.02521	4.35027e-20	4.84512e-18	teashirt zinc finger homeobox 2 [Source:HGNC Symbol;Acc:HGNC:13010]								protein_coding	TSHZ2
ENSG00000184304	-4.57023	0.0420942	2.67306	4.76134e-20	5.28745e-18	protein kinase D1 [Source:HGNC Symbol;Acc:HGNC:9407]								protein_coding	PRKD1
ENSG00000124788	1.23579	2.35511	8.18215	5.01797e-20	5.5562e-18	ataxin 1 [Source:HGNC Symbol;Acc:HGNC:10548]								protein_coding	ATXN1
ENSG00000127920	-1.30121	0.405785	5.88224	5.39514e-20	5.95646e-18	G protein subunit gamma 11 [Source:HGNC Symbol;Acc:HGNC:4403]								protein_coding	GNG11
ENSG00000169245	-4.23352	0.0531597	-0.331953	5.66989e-20	6.24165e-18	C-X-C motif chemokine ligand 10 [Source:HGNC Symbol;Acc:HGNC:10637]								protein_coding	CXCL10
ENSG00000173890	-2.69249	0.154697	1.89474	5.92557e-20	6.50426e-18	G protein-coupled receptor 160 [Source:HGNC Symbol;Acc:HGNC:23693]								protein_coding	GPR160
ENSG00000253164	-2.80001	0.143586	0.907865	7.80716e-20	8.5449e-18	NA								lincRNA	AC023403.1
ENSG00000116128	1.35877	2.56466	7.00297	9.20869e-20	1.00499e-17	B cell CLL/lymphoma 9 [Source:HGNC Symbol;Acc:HGNC:1008]								protein_coding	BCL9
ENSG00000112419	2.08527	4.24356	1.73197	1.04524e-19	1.13746e-17	phosphatase and actin regulator 2 [Source:HGNC Symbol;Acc:HGNC:20956]								protein_coding	PHACTR2
ENSG00000134247	1.25538	2.3873	7.27976	1.11829e-19	1.21347e-17	prostaglandin F2 receptor inhibitor [Source:HGNC Symbol;Acc:HGNC:9601]								protein_coding	PTGFRN
ENSG00000119922	-1.83725	0.279855	2.57325	1.12894e-19	1.22154e-17	interferon induced protein with tetratricopeptide repeats 2 [Source:HGNC Symbol;Acc:HGNC:5409]								protein_coding	IFIT2
ENSG00000231322	-2.82416	0.141203	0.758493	1.24629e-19	1.34468e-17	ribosomal protein L13a pseudogene 17 [Source:HGNC Symbol;Acc:HGNC:36167]								transcribed_processed_pseudogene	RPL13AP17
ENSG00000237179	-3.19322	0.109331	0.305354	1.40071e-19	1.50702e-17	long intergenic non-protein coding RNA 1797 [Source:HGNC Symbol;Acc:HGNC:52587]								lincRNA	LINC01797
ENSG00000147251	-1.25773	0.418202	6.23644	1.45324e-19	1.55911e-17	dedicator of cytokinesis 11 [Source:HGNC Symbol;Acc:HGNC:23483]								protein_coding	DOCK11
ENSG00000274020	-2.0754	0.23727	2.45587	1.48493e-19	1.58863e-17	long intergenic non-protein coding RNA 1138 [Source:HGNC Symbol;Acc:HGNC:49454]								processed_transcript	LINC01138
ENSG00000230426	-1.95667	0.257622	3.87316	1.70799e-19	1.82212e-17	endogenous retrovirus group MER61 member 1 [Source:HGNC Symbol;Acc:HGNC:27919]								lincRNA	ERVMER61-1
ENSG00000167283	-1.28976	0.409018	6.83829	1.90363e-19	2.02515e-17	ATP synthase membrane subunit g [Source:HGNC Symbol;Acc:HGNC:14247]								protein_coding	ATP5MG
ENSG00000126970	-3.7335	0.0751806	0.420134	1.94865e-19	2.0615e-17	zinc finger C4H2-type containing [Source:HGNC Symbol;Acc:HGNC:24931]								protein_coding	ZC4H2
ENSG00000248174	-3.09297	0.117199	1.1152	1.94371e-19	2.0615e-17	long intergenic non-protein coding RNA 2268 [Source:HGNC Symbol;Acc:HGNC:53183]								lincRNA	LINC02268
ENSG00000185924	2.56446	5.91534	1.88546	2.10856e-19	2.22448e-17	reticulon 4 receptor like 1 [Source:HGNC Symbol;Acc:HGNC:21329]								protein_coding	RTN4RL1
ENSG00000101849	1.25049	2.37923	7.45887	2.38286e-19	2.50689e-17	transducin beta like 1 X-linked [Source:HGNC Symbol;Acc:HGNC:11585]								protein_coding	TBL1X
ENSG00000235450	-1.44567	0.367121	4.33252	2.54343e-19	2.66842e-17	NA								lincRNA	AC079760.1
ENSG00000219445	5.24336	37.8799	-0.667353	2.9924e-19	3.1308e-17	NA								lincRNA	AC019155.2
ENSG00000123119	-3.22388	0.107033	2.35408	3.13412e-19	3.26112e-17	N-terminal EF-hand calcium binding protein 1 [Source:HGNC Symbol;Acc:HGNC:20983]								protein_coding	NECAB1
ENSG00000165959	1.49431	2.8173	4.4045	3.12588e-19	3.26112e-17	calmin [Source:HGNC Symbol;Acc:HGNC:19972]								protein_coding	CLMN
ENSG00000187391	1.13438	2.19524	7.28462	3.37392e-19	3.50104e-17	membrane associated guanylate kinase, WW and PDZ domain containing 2 [Source:HGNC Symbol;Acc:HGNC:18957]								protein_coding	MAGI2
ENSG00000075043	2.63396	6.20728	1.72494	3.52332e-19	3.64611e-17	potassium voltage-gated channel subfamily Q member 2 [Source:HGNC Symbol;Acc:HGNC:6296]								protein_coding	KCNQ2
ENSG00000166710	-1.30263	0.405386	7.44816	3.5722e-19	3.68665e-17	beta-2-microglobulin [Source:HGNC Symbol;Acc:HGNC:914]								protein_coding	B2M
ENSG00000113387	-1.28379	0.410714	7.14663	3.95844e-19	4.07418e-17	SUB1 homolog, transcriptional regulator [Source:HGNC Symbol;Acc:HGNC:19985]								protein_coding	SUB1
ENSG00000188859	2.14797	4.43203	1.54106	4.12029e-19	4.22931e-17	family with sequence similarity 78 member B [Source:HGNC Symbol;Acc:HGNC:13495]								protein_coding	FAM78B
ENSG00000139508	-2.52528	0.173706	0.991432	4.80336e-19	4.91716e-17	solute carrier family 46 member 3 [Source:HGNC Symbol;Acc:HGNC:27501]								protein_coding	SLC46A3
ENSG00000221963	-2.3627	0.194426	1.46582	7.99081e-19	8.15814e-17	apolipoprotein L6 [Source:HGNC Symbol;Acc:HGNC:14870]								protein_coding	APOL6
ENSG00000110042	-1.29822	0.406626	5.44059	8.12703e-19	8.27498e-17	deltex E3 ubiquitin ligase 4 [Source:HGNC Symbol;Acc:HGNC:29151]								protein_coding	DTX4
ENSG00000125356	-1.28608	0.410062	5.5835	8.44474e-19	8.57547e-17	NADH:ubiquinone oxidoreductase subunit A1 [Source:HGNC Symbol;Acc:HGNC:7683]								protein_coding	NDUFA1
ENSG00000163297	1.44459	2.72185	4.05113	8.6215e-19	8.73163e-17	anthrax toxin receptor 2 [Source:HGNC Symbol;Acc:HGNC:21732]								protein_coding	ANTXR2
ENSG00000139220	-1.40357	0.377994	5.41968	9.16872e-19	9.26114e-17	PTPRF interacting protein alpha 2 [Source:HGNC Symbol;Acc:HGNC:9246]								protein_coding	PPFIA2
ENSG00000187546	-1.49146	0.355652	5.17411	9.45573e-19	9.52571e-17	alkylglycerol monooxygenase [Source:HGNC Symbol;Acc:HGNC:33784]								protein_coding	AGMO
ENSG00000184905	-5.89737	0.016777	-1.04254	1.10751e-18	1.11276e-16	transcription elongation factor A like 2 [Source:HGNC Symbol;Acc:HGNC:29818]								protein_coding	TCEAL2
ENSG00000119715	-3.48955	0.0890308	1.99885	1.11171e-18	1.11403e-16	estrogen related receptor beta [Source:HGNC Symbol;Acc:HGNC:3473]								protein_coding	ESRRB
ENSG00000156253	-1.3988	0.379244	4.08796	1.12861e-18	1.12799e-16	RWD domain containing 2B [Source:HGNC Symbol;Acc:HGNC:1302]								protein_coding	RWDD2B
ENSG00000005022	-1.14372	0.452592	7.30793	1.22297e-18	1.21909e-16	solute carrier family 25 member 5 [Source:HGNC Symbol;Acc:HGNC:10991]								protein_coding	SLC25A5
ENSG00000136960	-4.02827	0.0612872	1.26514	1.26811e-18	1.26077e-16	ectonucleotide pyrophosphatase/phosphodiesterase 2 [Source:HGNC Symbol;Acc:HGNC:3357]								protein_coding	ENPP2
ENSG00000134030	1.47474	2.77933	5.58125	1.52873e-18	1.51592e-16	cap binding complex dependent translation initiation factor [Source:HGNC Symbol;Acc:HGNC:23925]								protein_coding	CTIF
ENSG00000110328	1.27957	2.42767	5.51691	1.63546e-18	1.61743e-16	polypeptide N-acetylgalactosaminyltransferase 18 [Source:HGNC Symbol;Acc:HGNC:30488]								protein_coding	GALNT18
ENSG00000110723	-1.70926	0.305818	2.98055	1.63962e-18	1.61743e-16	exophilin 5 [Source:HGNC Symbol;Acc:HGNC:30578]								protein_coding	EXPH5
ENSG00000253394	1.80239	3.48796	3.06137	1.73331e-18	1.70542e-16	long intergenic non-protein coding RNA 534 [Source:HGNC Symbol;Acc:HGNC:43643]								lincRNA	LINC00534
ENSG00000118985	-1.54336	0.343085	3.73653	1.74616e-18	1.71362e-16	elongation factor for RNA polymerase II 2 [Source:HGNC Symbol;Acc:HGNC:17064]								protein_coding	ELL2
ENSG00000196542	-2.38088	0.191992	1.78271	1.78288e-18	1.74515e-16	serine palmitoyltransferase small subunit B [Source:HGNC Symbol;Acc:HGNC:24045]								protein_coding	SPTSSB
ENSG00000113460	-1.37671	0.385095	5.41775	1.81103e-18	1.76815e-16	BRX1, biogenesis of ribosomes [Source:HGNC Symbol;Acc:HGNC:24170]								protein_coding	BRIX1
ENSG00000230448	-4.80222	0.0358417	4.05723	1.86155e-18	1.81282e-16	long intergenic non-protein coding RNA 276 [Source:HGNC Symbol;Acc:HGNC:38663]								lincRNA	LINC00276
ENSG00000236358	-4.72363	0.0378484	-0.73942	1.92676e-18	1.87152e-16	NA								antisense	AL355472.3
ENSG00000152104	1.19492	2.28932	7.16724	1.95832e-18	1.89732e-16	protein tyrosine phosphatase, non-receptor type 14 [Source:HGNC Symbol;Acc:HGNC:9647]								protein_coding	PTPN14
ENSG00000110092	-1.45202	0.36551	5.62444	2.48514e-18	2.40161e-16	cyclin D1 [Source:HGNC Symbol;Acc:HGNC:1582]								protein_coding	CCND1
ENSG00000176788	-1.25509	0.418969	5.42926	2.62524e-18	2.53056e-16	brain abundant membrane attached signal protein 1 [Source:HGNC Symbol;Acc:HGNC:957]								protein_coding	BASP1
ENSG00000235303	-2.40823	0.188386	1.03015	2.64798e-18	2.54602e-16	NA								lincRNA	AL023495.1
ENSG00000139192	-2.53915	0.172044	0.800849	2.67164e-18	2.56228e-16	TAP binding protein like [Source:HGNC Symbol;Acc:HGNC:30683]								protein_coding	TAPBPL
ENSG00000282890	-2.54453	0.171404	3.26431	2.7837e-18	2.66302e-16	NA								lincRNA	AC009975.1
ENSG00000115380	-1.19677	0.436252	6.1874	3.17922e-18	3.03375e-16	EGF containing fibulin extracellular matrix protein 1 [Source:HGNC Symbol;Acc:HGNC:3218]								protein_coding	EFEMP1
ENSG00000081923	1.68652	3.2188	2.93247	3.32003e-18	3.16018e-16	ATPase phospholipid transporting 8B1 [Source:HGNC Symbol;Acc:HGNC:3706]								protein_coding	ATP8B1
ENSG00000134256	1.62618	3.08694	3.31148	3.34701e-18	3.1779e-16	CD101 molecule [Source:HGNC Symbol;Acc:HGNC:5949]								protein_coding	CD101
ENSG00000197142	-1.93808	0.260964	2.17334	3.39157e-18	3.21218e-16	acyl-CoA synthetase long chain family member 5 [Source:HGNC Symbol;Acc:HGNC:16526]								protein_coding	ACSL5
ENSG00000186205	-3.09874	0.116731	0.297852	4.08457e-18	3.8589e-16	mitochondrial amidoxime reducing component 1 [Source:HGNC Symbol;Acc:HGNC:26189]								protein_coding	MARC1
ENSG00000179314	1.28883	2.4433	5.99261	4.51821e-18	4.258e-16	WSC domain containing 1 [Source:HGNC Symbol;Acc:HGNC:29060]								protein_coding	WSCD1
ENSG00000197977	-1.26822	0.415171	5.40289	5.14919e-18	4.84062e-16	ELOVL fatty acid elongase 2 [Source:HGNC Symbol;Acc:HGNC:14416]								protein_coding	ELOVL2
ENSG00000196660	-1.81937	0.283345	3.29428	5.80431e-18	5.44301e-16	solute carrier family 30 member 10 [Source:HGNC Symbol;Acc:HGNC:25355]								protein_coding	SLC30A10
ENSG00000242908	-1.86387	0.274738	2.96285	6.11838e-18	5.7234e-16	AADACL2 antisense RNA 1 [Source:HGNC Symbol;Acc:HGNC:50301]								antisense	AADACL2-AS1
ENSG00000106013	-1.76389	0.294454	3.89501	7.57838e-18	7.07173e-16	ankyrin repeat domain 7 [Source:HGNC Symbol;Acc:HGNC:18588]								protein_coding	ANKRD7
ENSG00000076043	-1.57496	0.335652	3.63112	7.98241e-18	7.43049e-16	RNA exonuclease 2 [Source:HGNC Symbol;Acc:HGNC:17851]								protein_coding	REXO2
ENSG00000133138	-3.56689	0.0843837	0.0526541	8.20838e-18	7.62216e-16	TBC1 domain family member 8B [Source:HGNC Symbol;Acc:HGNC:24715]								protein_coding	TBC1D8B
ENSG00000158769	-2.09992	0.233271	1.79774	9.16777e-18	8.49226e-16	F11 receptor [Source:HGNC Symbol;Acc:HGNC:14685]								protein_coding	F11R
ENSG00000178202	-1.1815	0.440894	6.45668	1.06454e-17	9.83701e-16	KDEL motif containing 2 [Source:HGNC Symbol;Acc:HGNC:28496]								protein_coding	KDELC2
ENSG00000185942	1.151	2.22067	6.90493	1.07091e-17	9.87187e-16	sodium/potassium transporting ATPase interacting 3 [Source:HGNC Symbol;Acc:HGNC:26829]								protein_coding	NKAIN3
ENSG00000058668	-1.44915	0.366237	4.37759	1.10472e-17	1.01589e-15	ATPase plasma membrane Ca2+ transporting 4 [Source:HGNC Symbol;Acc:HGNC:817]								protein_coding	ATP2B4
ENSG00000228925	3.02033	8.11351	0.12753	1.12601e-17	1.03296e-15	NA								antisense	AC016722.2
ENSG00000123338	-3.7931	0.0721378	-0.106352	1.3488e-17	1.23139e-15	NCK associated protein 1 like [Source:HGNC Symbol;Acc:HGNC:4862]								protein_coding	NCKAP1L
ENSG00000169976	-1.16318	0.446527	6.10819	1.3471e-17	1.23139e-15	splicing factor 3b subunit 5 [Source:HGNC Symbol;Acc:HGNC:21083]								protein_coding	SF3B5
ENSG00000113739	1.48338	2.79603	4.6898	1.44095e-17	1.31237e-15	stanniocalcin 2 [Source:HGNC Symbol;Acc:HGNC:11374]								protein_coding	STC2
ENSG00000114200	-4.73596	0.0375263	1.19453	1.68447e-17	1.53049e-15	butyrylcholinesterase [Source:HGNC Symbol;Acc:HGNC:983]								protein_coding	BCHE
ENSG00000271727	-1.73834	0.299714	2.77192	1.8528e-17	1.67941e-15	NA								lincRNA	AL357054.2
ENSG00000148123	1.25426	2.38544	5.32752	1.9652e-17	1.77705e-15	phospholipid phosphatase related 1 [Source:HGNC Symbol;Acc:HGNC:25993]								protein_coding	PLPPR1
ENSG00000119917	-1.79457	0.288257	2.45294	2.02592e-17	1.82761e-15	interferon induced protein with tetratricopeptide repeats 3 [Source:HGNC Symbol;Acc:HGNC:5411]								protein_coding	IFIT3
ENSG00000127184	-1.20459	0.433893	7.90368	2.09122e-17	1.88205e-15	cytochrome c oxidase subunit 7C [Source:HGNC Symbol;Acc:HGNC:2292]								protein_coding	COX7C
ENSG00000224186	1.54999	2.92815	3.79627	2.21296e-17	1.9869e-15	chromosome 5 open reading frame 66 [Source:HGNC Symbol;Acc:HGNC:48332]								antisense	C5orf66
ENSG00000256340	-2.18404	0.220058	1.43211	2.33587e-17	2.09231e-15	ATP binding cassette subfamily C member 6 pseudogene 1 [Source:HGNC Symbol;Acc:HGNC:33352]								transcribed_unprocessed_pseudogene	ABCC6P1
ENSG00000274386	-2.50725	0.17589	0.829384	2.37495e-17	2.12231e-15	transmembrane protein 269 [Source:HGNC Symbol;Acc:HGNC:52381]								protein_coding	TMEM269
ENSG00000116141	-1.40231	0.378323	4.31779	2.8618e-17	2.55137e-15	microtubule affinity regulating kinase 1 [Source:HGNC Symbol;Acc:HGNC:6896]								protein_coding	MARK1
ENSG00000229603	-4.11388	0.0577563	-0.609526	2.9038e-17	2.58275e-15	NA								lincRNA	AC004014.1
ENSG00000243742	-2.56873	0.168552	0.602247	3.15628e-17	2.80076e-15	ribosomal protein lateral stalk subunit P0 pseudogene 2 [Source:HGNC Symbol;Acc:HGNC:17960]								transcribed_processed_pseudogene	RPLP0P2
ENSG00000135378	-1.55982	0.339194	3.11095	3.30049e-17	2.92189e-15	proline rich and Gla domain 4 [Source:HGNC Symbol;Acc:HGNC:30799]								protein_coding	PRRG4
ENSG00000263934	-1.47844	0.358878	7.22863	3.58354e-17	3.1651e-15	small nucleolar RNA, C/D box 3A [Source:HGNC Symbol;Acc:HGNC:33189]								snoRNA	SNORD3A
ENSG00000119946	1.74826	3.35952	2.81847	3.9878e-17	3.51398e-15	cyclin and CBS domain divalent metal cation transport mediator 1 [Source:HGNC Symbol;Acc:HGNC:102]								protein_coding	CNNM1
ENSG00000092969	1.09	2.12873	7.92599	4.13669e-17	3.63674e-15	transforming growth factor beta 2 [Source:HGNC Symbol;Acc:HGNC:11768]								protein_coding	TGFB2
ENSG00000113456	-1.3239	0.399454	4.74979	4.39319e-17	3.85332e-15	RAD1 checkpoint DNA exonuclease [Source:HGNC Symbol;Acc:HGNC:9806]								protein_coding	RAD1
ENSG00000236453	-2.25576	0.209386	1.12519	4.71515e-17	4.12619e-15	NA								lincRNA	AC003092.1
ENSG00000101311	1.30978	2.47904	5.19652	4.85439e-17	4.23827e-15	fermitin family member 1 [Source:HGNC Symbol;Acc:HGNC:15889]								protein_coding	FERMT1
ENSG00000118495	-3.50989	0.0877847	0.883495	5.45351e-17	4.75043e-15	PLAG1 like zinc finger 1 [Source:HGNC Symbol;Acc:HGNC:9046]								protein_coding	PLAGL1
ENSG00000171863	-1.12654	0.458012	9.23746	6.08415e-17	5.28764e-15	ribosomal protein S7 [Source:HGNC Symbol;Acc:HGNC:10440]								protein_coding	RPS7
ENSG00000165359	-1.28067	0.411603	4.68989	6.11484e-17	5.30218e-15	integrator complex subunit 6 like [Source:HGNC Symbol;Acc:HGNC:27334]								protein_coding	INTS6L
ENSG00000144843	-2.20966	0.216185	1.04095	6.42814e-17	5.56115e-15	ADP-ribosylarginine hydrolase [Source:HGNC Symbol;Acc:HGNC:269]								protein_coding	ADPRH
ENSG00000143320	1.48719	2.80342	4.92774	6.60352e-17	5.69988e-15	cellular retinoic acid binding protein 2 [Source:HGNC Symbol;Acc:HGNC:2339]								protein_coding	CRABP2
ENSG00000164946	-4.32602	0.0498583	1.20453	7.82858e-17	6.74199e-15	FRAS1 related extracellular matrix 1 [Source:HGNC Symbol;Acc:HGNC:23399]								protein_coding	FREM1
ENSG00000134291	-1.11688	0.461089	7.85517	7.92326e-17	6.80809e-15	transmembrane protein 106C [Source:HGNC Symbol;Acc:HGNC:28775]								protein_coding	TMEM106C
ENSG00000251322	2.29147	4.89554	3.13579	8.01082e-17	6.86778e-15	SH3 and multiple ankyrin repeat domains 3 [Source:HGNC Symbol;Acc:HGNC:14294]								protein_coding	SHANK3
ENSG00000162723	1.89065	3.70801	1.75198	8.13753e-17	6.9607e-15	SLAM family member 9 [Source:HGNC Symbol;Acc:HGNC:18430]								protein_coding	SLAMF9
ENSG00000174125	-1.4299	0.371157	4.18571	8.62886e-17	7.36439e-15	toll like receptor 1 [Source:HGNC Symbol;Acc:HGNC:11847]								protein_coding	TLR1
ENSG00000173599	1.86801	3.65028	3.94515	8.68218e-17	7.39328e-15	pyruvate carboxylase [Source:HGNC Symbol;Acc:HGNC:8636]								protein_coding	PC
ENSG00000204711	-2.3331	0.198457	1.54317	9.40976e-17	7.99492e-15	chromosome 9 open reading frame 135 [Source:HGNC Symbol;Acc:HGNC:31422]								protein_coding	C9orf135
ENSG00000137177	1.04509	2.06349	7.9902	9.4537e-17	8.01434e-15	kinesin family member 13A [Source:HGNC Symbol;Acc:HGNC:14566]								protein_coding	KIF13A
ENSG00000196655	-1.291	0.408669	4.7107	1.02039e-16	8.631e-15	trafficking protein particle complex 4 [Source:HGNC Symbol;Acc:HGNC:19943]								protein_coding	TRAPPC4
ENSG00000124762	-1.33346	0.396815	5.74205	1.04385e-16	8.80983e-15	cyclin dependent kinase inhibitor 1A [Source:HGNC Symbol;Acc:HGNC:1784]								protein_coding	CDKN1A
ENSG00000227674	1.22838	2.34304	6.04314	1.21238e-16	1.02095e-14	long intergenic non-protein coding RNA 355 [Source:HGNC Symbol;Acc:HGNC:27061]								lincRNA	LINC00355
ENSG00000271911	-2.25811	0.209046	1.34197	1.37245e-16	1.15319e-14	NA								lincRNA	AL357054.3
ENSG00000066382	4.18974	18.2489	-0.498128	1.3893e-16	1.16477e-14	metallophosphoesterase domain containing 2 [Source:HGNC Symbol;Acc:HGNC:1180]								protein_coding	MPPED2
ENSG00000100867	-3.16599	0.111414	-0.216598	1.68478e-16	1.40939e-14	dehydrogenase/reductase 2 [Source:HGNC Symbol;Acc:HGNC:18349]								protein_coding	DHRS2
ENSG00000157214	-3.16395	0.111572	0.373849	1.92949e-16	1.61055e-14	STEAP2 metalloreductase [Source:HGNC Symbol;Acc:HGNC:17885]								protein_coding	STEAP2
ENSG00000174306	1.17636	2.26006	5.9763	1.96149e-16	1.63367e-14	zinc fingers and homeoboxes 3 [Source:HGNC Symbol;Acc:HGNC:15935]								protein_coding	ZHX3
ENSG00000249917	-1.45097	0.365776	4.1173	2.17936e-16	1.81116e-14	long intergenic non-protein coding RNA 536 [Source:HGNC Symbol;Acc:HGNC:43645]								lincRNA	LINC00536
ENSG00000011105	1.38322	2.60849	7.20432	2.2666e-16	1.87955e-14	tetraspanin 9 [Source:HGNC Symbol;Acc:HGNC:21640]								protein_coding	TSPAN9
ENSG00000125354	-1.31613	0.40161	4.42025	2.51485e-16	2.08086e-14	septin 6 [Source:HGNC Symbol;Acc:HGNC:15848]								protein_coding	SEPT6
ENSG00000265735	-1.60466	0.328813	7.81886	2.55057e-16	2.10583e-14	RNA, 7SL, cytoplasmic 5, pseudogene [Source:HGNC Symbol;Acc:HGNC:10040]								misc_RNA	RN7SL5P
ENSG00000255087	-1.62653	0.323866	2.75262	2.79116e-16	2.29946e-14	NA								lincRNA	AP001993.1
ENSG00000153064	-1.7918	0.288812	3.26346	2.88556e-16	2.37209e-14	B cell scaffold protein with ankyrin repeats 1 [Source:HGNC Symbol;Acc:HGNC:18233]								protein_coding	BANK1
ENSG00000145592	-1.17253	0.443643	8.72121	2.89861e-16	2.37768e-14	ribosomal protein L37 [Source:HGNC Symbol;Acc:HGNC:10347]								protein_coding	RPL37
ENSG00000078098	-1.3066	0.404273	4.45935	3.06988e-16	2.51274e-14	fibroblast activation protein alpha [Source:HGNC Symbol;Acc:HGNC:3590]								protein_coding	FAP
ENSG00000115604	-5.60074	0.0206068	-1.32474	3.43339e-16	2.80423e-14	interleukin 18 receptor 1 [Source:HGNC Symbol;Acc:HGNC:5988]								protein_coding	IL18R1
ENSG00000225417	-3.09776	0.11681	-0.0712596	3.60167e-16	2.93536e-14	NA								antisense	AL049648.1
ENSG00000257497	-2.10807	0.231958	1.06895	3.73274e-16	3.03567e-14	NA								antisense	AC121761.1
ENSG00000168280	-1.12066	0.459884	5.44697	4.10369e-16	3.33022e-14	kinesin family member 5C [Source:HGNC Symbol;Acc:HGNC:6325]								protein_coding	KIF5C
ENSG00000226785	-3.44368	0.0919071	1.78892	4.14124e-16	3.35352e-14	NA								lincRNA	AC068599.1
ENSG00000137941	-1.08019	0.472968	6.18904	4.58669e-16	3.70634e-14	tubulin tyrosine ligase like 7 [Source:HGNC Symbol;Acc:HGNC:26242]								protein_coding	TTLL7
ENSG00000168003	1.15227	2.22264	8.4611	4.81136e-16	3.87963e-14	solute carrier family 3 member 2 [Source:HGNC Symbol;Acc:HGNC:11026]								protein_coding	SLC3A2
ENSG00000166398	1.34489	2.54012	5.14204	4.99403e-16	4.0184e-14	KIAA0355 [Source:HGNC Symbol;Acc:HGNC:29016]								protein_coding	KIAA0355
ENSG00000256717	-1.29099	0.40867	4.52257	5.36505e-16	4.30781e-14	NA								lincRNA	AP002991.1
ENSG00000145990	1.16437	2.24135	6.34898	5.51887e-16	4.42197e-14	glucose-fructose oxidoreductase domain containing 1 [Source:HGNC Symbol;Acc:HGNC:21096]								protein_coding	GFOD1
ENSG00000156395	-1.07234	0.475548	6.40054	5.79163e-16	4.63074e-14	sortilin related VPS10 domain containing receptor 3 [Source:HGNC Symbol;Acc:HGNC:16699]								protein_coding	SORCS3
ENSG00000233384	-2.09954	0.233332	1.18414	6.40507e-16	5.11047e-14	NA								bidirectional_promoter_lncRNA	AC096537.1
ENSG00000229983	2.29841	4.91915	1.09229	6.55469e-16	5.21888e-14	NA								lincRNA	AL606468.1
ENSG00000183826	1.11902	2.172	6.51489	6.611e-16	5.24698e-14	BTB domain containing 9 [Source:HGNC Symbol;Acc:HGNC:21228]								protein_coding	BTBD9
ENSG00000232560	2.7745	6.8424	0.0621069	6.61761e-16	5.24698e-14	long intergenic non-protein coding RNA 1549 [Source:HGNC Symbol;Acc:HGNC:1277]								lincRNA	LINC01549
ENSG00000132561	1.52173	2.87135	3.11891	7.17778e-16	5.67927e-14	matrilin 2 [Source:HGNC Symbol;Acc:HGNC:6908]								protein_coding	MATN2
ENSG00000181982	1.2846	2.43615	4.67864	7.79688e-16	6.15629e-14	coiled-coil domain containing 149 [Source:HGNC Symbol;Acc:HGNC:25405]								protein_coding	CCDC149
ENSG00000176845	2.42681	5.37702	2.97974	7.98704e-16	6.29336e-14	meteorin like, glial cell differentiation regulator [Source:HGNC Symbol;Acc:HGNC:27584]								protein_coding	METRNL
ENSG00000064199	-1.68586	0.310817	3.18654	8.66478e-16	6.81325e-14	sperm autoantigenic protein 17 [Source:HGNC Symbol;Acc:HGNC:11210]								protein_coding	SPA17
ENSG00000147206	-4.38455	0.0478761	-0.905956	8.74223e-16	6.85994e-14	nuclear RNA export factor 3 [Source:HGNC Symbol;Acc:HGNC:8073]								protein_coding	NXF3
ENSG00000189195	-1.63437	0.322111	2.56249	8.83276e-16	6.91669e-14	BTB domain containing 8 [Source:HGNC Symbol;Acc:HGNC:21019]								protein_coding	BTBD8
ENSG00000021762	1.76136	3.39019	4.50172	9.00855e-16	7.03983e-14	oxysterol binding protein like 5 [Source:HGNC Symbol;Acc:HGNC:16392]								protein_coding	OSBPL5
ENSG00000243810	-4.50512	0.0440376	-0.939919	9.31945e-16	7.26783e-14	NA								antisense	AL121721.1
ENSG00000138642	-2.48654	0.178433	0.683655	1.05129e-15	8.18175e-14	HECT and RLD domain containing E3 ubiquitin protein ligase family member 6 [Source:HGNC Symbol;Acc:HGNC:26072]								protein_coding	HERC6
ENSG00000137038	-1.18136	0.440937	5.33772	1.0657e-15	8.27692e-14	distal membrane arm assembly complex 1 [Source:HGNC Symbol;Acc:HGNC:30536]								protein_coding	DMAC1
ENSG00000162654	-4.7155	0.038062	-0.757112	1.15759e-15	8.97229e-14	guanylate binding protein 4 [Source:HGNC Symbol;Acc:HGNC:20480]								protein_coding	GBP4
ENSG00000122176	-3.4942	0.0887443	-0.469883	1.19243e-15	9.22349e-14	fibromodulin [Source:HGNC Symbol;Acc:HGNC:3774]								protein_coding	FMOD
ENSG00000258399	5.01886	32.421	-1.12484	1.31761e-15	1.0171e-13	NA								lincRNA	AL117190.1
ENSG00000139304	-2.33736	0.197872	1.90917	1.42037e-15	1.09421e-13	protein tyrosine phosphatase, receptor type Q [Source:HGNC Symbol;Acc:HGNC:9679]								protein_coding	PTPRQ
ENSG00000170293	1.14384	2.20968	5.79207	1.517e-15	1.16628e-13	CKLF like MARVEL transmembrane domain containing 8 [Source:HGNC Symbol;Acc:HGNC:19179]								protein_coding	CMTM8
ENSG00000257869	-3.6033	0.0822808	0.757357	1.60003e-15	1.22762e-13	NA								lincRNA	AL139023.1
ENSG00000169991	1.88309	3.68865	3.2813	1.63531e-15	1.25217e-13	intermediate filament family orphan 2 [Source:HGNC Symbol;Acc:HGNC:27006]								protein_coding	IFFO2
ENSG00000243295	-1.87142	0.273304	1.71706	1.68351e-15	1.28648e-13	NA								lincRNA	AC114400.1
ENSG00000044574	1.00415	2.00577	8.8507	1.72685e-15	1.31695e-13	heat shock protein family A (Hsp70) member 5 [Source:HGNC Symbol;Acc:HGNC:5238]								protein_coding	HSPA5
ENSG00000182916	-3.04762	0.120941	0.0364121	1.7714e-15	1.34822e-13	transcription elongation factor A like 7 [Source:HGNC Symbol;Acc:HGNC:28336]								protein_coding	TCEAL7
ENSG00000160321	1.37446	2.59271	3.45481	1.82497e-15	1.38621e-13	zinc finger protein 208 [Source:HGNC Symbol;Acc:HGNC:12999]								protein_coding	ZNF208
ENSG00000273802	-1.09819	0.467104	7.33882	1.94541e-15	1.47474e-13	histone cluster 1 H2B family member g [Source:HGNC Symbol;Acc:HGNC:4746]								protein_coding	HIST1H2BG
ENSG00000249252	1.63761	3.1115	3.06009	2.1521e-15	1.62818e-13	NA								antisense	AC098829.1
ENSG00000156103	-1.11529	0.461599	6.40719	2.18884e-15	1.65268e-13	matrix metallopeptidase 16 [Source:HGNC Symbol;Acc:HGNC:7162]								protein_coding	MMP16
ENSG00000227220	2.3218	4.99957	0.814372	2.34582e-15	1.76769e-13	NA								antisense	AL133346.1
ENSG00000236751	-3.77973	0.0728095	-0.452172	2.44526e-15	1.83898e-13	long intergenic non-protein coding RNA 1186 [Source:HGNC Symbol;Acc:HGNC:49573]								lincRNA	LINC01186
ENSG00000034053	1.28488	2.43661	5.91246	2.53944e-15	1.90604e-13	amyloid beta precursor protein binding family A member 2 [Source:HGNC Symbol;Acc:HGNC:579]								protein_coding	APBA2
ENSG00000134419	-1.27243	0.413962	6.5339	2.70367e-15	2.0253e-13	ribosomal protein S15a [Source:HGNC Symbol;Acc:HGNC:10389]								protein_coding	RPS15A
ENSG00000175746	-2.40068	0.189375	0.895735	2.74184e-15	2.04985e-13	chromosome 15 open reading frame 54 (putative) [Source:HGNC Symbol;Acc:HGNC:33797]								lincRNA	C15orf54
ENSG00000154721	-1.10124	0.466116	5.46099	2.92736e-15	2.18165e-13	junctional adhesion molecule 2 [Source:HGNC Symbol;Acc:HGNC:14686]								protein_coding	JAM2
ENSG00000171017	1.69576	3.23948	3.29033	2.92963e-15	2.18165e-13	leucine rich repeat containing 8 VRAC subunit E [Source:HGNC Symbol;Acc:HGNC:26272]								protein_coding	LRRC8E
ENSG00000091986	1.24251	2.36609	4.76517	3.47563e-15	2.58319e-13	coiled-coil domain containing 80 [Source:HGNC Symbol;Acc:HGNC:30649]								protein_coding	CCDC80
ENSG00000136944	1.97433	3.92944	2.4591	3.73305e-15	2.76484e-13	LIM homeobox transcription factor 1 beta [Source:HGNC Symbol;Acc:HGNC:6654]								protein_coding	LMX1B
ENSG00000261824	1.19945	2.29652	4.9852	3.7346e-15	2.76484e-13	long intergenic non-protein coding RNA 662 [Source:HGNC Symbol;Acc:HGNC:27122]								lincRNA	LINC00662
ENSG00000082781	1.1838	2.27174	5.4508	3.75867e-15	2.77725e-13	integrin subunit beta 5 [Source:HGNC Symbol;Acc:HGNC:6160]								protein_coding	ITGB5
ENSG00000075213	1.02999	2.04201	8.89559	3.84178e-15	2.83314e-13	semaphorin 3A [Source:HGNC Symbol;Acc:HGNC:10723]								protein_coding	SEMA3A
ENSG00000237685	-2.41398	0.187638	1.14751	4.11205e-15	3.02658e-13	NA								antisense	AL139039.3
ENSG00000071242	1.18013	2.26597	7.93117	4.27547e-15	3.14077e-13	ribosomal protein S6 kinase A2 [Source:HGNC Symbol;Acc:HGNC:10431]								protein_coding	RPS6KA2
ENSG00000145246	2.02587	4.07237	1.63786	4.51298e-15	3.3028e-13	ATPase phospholipid transporting 10D (putative) [Source:HGNC Symbol;Acc:HGNC:13549]								protein_coding	ATP10D
ENSG00000185742	-1.90026	0.267895	1.58751	4.51343e-15	3.3028e-13	chromosome 11 open reading frame 87 [Source:HGNC Symbol;Acc:HGNC:33788]								protein_coding	C11orf87
ENSG00000171960	-1.20748	0.433024	4.40404	5.23498e-15	3.82345e-13	peptidylprolyl isomerase H [Source:HGNC Symbol;Acc:HGNC:14651]								protein_coding	PPIH
ENSG00000123685	-2.15264	0.224901	1.79188	5.75639e-15	4.1962e-13	basic leucine zipper ATF-like transcription factor 3 [Source:HGNC Symbol;Acc:HGNC:28915]								protein_coding	BATF3
ENSG00000112297	1.47118	2.77249	3.57077	5.93895e-15	4.32098e-13	crystallin beta-gamma domain containing 1 [Source:HGNC Symbol;Acc:HGNC:356]								protein_coding	CRYBG1
ENSG00000152377	-1.37405	0.385806	3.80414	6.25028e-15	4.5388e-13	SPARC/osteonectin, cwcv and kazal like domains proteoglycan 1 [Source:HGNC Symbol;Acc:HGNC:11251]								protein_coding	SPOCK1
ENSG00000137573	0.957227	1.94157	8.2422	6.73189e-15	4.87921e-13	sulfatase 1 [Source:HGNC Symbol;Acc:HGNC:20391]								protein_coding	SULF1
ENSG00000072682	1.20206	2.30069	4.40458	6.95858e-15	5.03391e-13	prolyl 4-hydroxylase subunit alpha 2 [Source:HGNC Symbol;Acc:HGNC:8547]								protein_coding	P4HA2
ENSG00000115295	-1.12106	0.459756	5.24111	7.32905e-15	5.29182e-13	CAP-Gly domain containing linker protein family member 4 [Source:HGNC Symbol;Acc:HGNC:26108]								protein_coding	CLIP4
ENSG00000196557	2.21896	4.65559	2.32667	7.51369e-15	5.41484e-13	calcium voltage-gated channel subunit alpha1 H [Source:HGNC Symbol;Acc:HGNC:1395]								protein_coding	CACNA1H
ENSG00000259316	-1.34062	0.394851	3.5704	9.48667e-15	6.82376e-13	NA								protein_coding	AC087632.1
ENSG00000158555	2.46313	5.51413	0.969257	1.04215e-14	7.48199e-13	glycerophosphodiester phosphodiesterase domain containing 5 [Source:HGNC Symbol;Acc:HGNC:28804]								protein_coding	GDPD5
ENSG00000168916	0.977436	1.96896	8.68506	1.08097e-14	7.74604e-13	zinc finger protein 608 [Source:HGNC Symbol;Acc:HGNC:29238]								protein_coding	ZNF608
ENSG00000237153	-2.84771	0.138916	0.655933	1.15263e-14	8.24399e-13	NA								lincRNA	AL162725.2
ENSG00000143971	-1.2311	0.425992	5.43527	1.19107e-14	8.50291e-13	ETAA1, ATR kinase activator [Source:HGNC Symbol;Acc:HGNC:24648]								protein_coding	ETAA1
ENSG00000182348	-1.88938	0.269923	3.32126	1.21472e-14	8.65554e-13	zinc finger protein 804B [Source:HGNC Symbol;Acc:HGNC:21958]								protein_coding	ZNF804B
ENSG00000168386	-1.32923	0.39798	4.60039	1.22703e-14	8.72687e-13	filamin A interacting protein 1 like [Source:HGNC Symbol;Acc:HGNC:24589]								protein_coding	FILIP1L
ENSG00000164237	-0.975202	0.508669	6.76138	1.29095e-14	9.16428e-13	carboxymethylenebutenolidase homolog [Source:HGNC Symbol;Acc:HGNC:25090]								protein_coding	CMBL
ENSG00000151612	1.05325	2.0752	7.11643	1.33627e-14	9.46834e-13	zinc finger protein 827 [Source:HGNC Symbol;Acc:HGNC:27193]								protein_coding	ZNF827
ENSG00000026652	1.03553	2.04987	7.41048	1.35122e-14	9.55639e-13	1-acylglycerol-3-phosphate O-acyltransferase 4 [Source:HGNC Symbol;Acc:HGNC:20885]								protein_coding	AGPAT4
ENSG00000072571	-1.18172	0.440826	6.13546	1.42361e-14	1.00497e-12	hyaluronan mediated motility receptor [Source:HGNC Symbol;Acc:HGNC:5012]								protein_coding	HMMR
ENSG00000213326	-1.94331	0.260019	2.87347	1.43825e-14	1.01342e-12	ribosomal protein S7 pseudogene 11 [Source:HGNC Symbol;Acc:HGNC:35841]								processed_pseudogene	RPS7P11
ENSG00000268089	-1.49611	0.354509	2.96895	1.48485e-14	1.04431e-12	gamma-aminobutyric acid type A receptor theta subunit [Source:HGNC Symbol;Acc:HGNC:14454]								protein_coding	GABRQ
ENSG00000203709	1.23442	2.35286	5.41143	1.51047e-14	1.06037e-12	MIR29B2 and MIR29C host gene [Source:HGNC Symbol;Acc:HGNC:32018]								lincRNA	MIR29B2CHG
ENSG00000102038	-1.02476	0.491493	6.83752	1.56088e-14	1.09374e-12	SWI/SNF related, matrix associated, actin dependent regulator of chromatin, subfamily a, member 1 [Source:HGNC Symbol;Acc:HGNC:11097]								protein_coding	SMARCA1
ENSG00000144749	1.05321	2.07514	7.0416	1.60255e-14	1.12087e-12	leucine rich repeats and immunoglobulin like domains 1 [Source:HGNC Symbol;Acc:HGNC:17360]								protein_coding	LRIG1
ENSG00000246695	-3.38864	0.0954811	-0.414088	1.62654e-14	1.13556e-12	RASSF8 antisense RNA 1 [Source:HGNC Symbol;Acc:HGNC:48637]								antisense	RASSF8-AS1
ENSG00000129682	-2.63236	0.16128	1.61293	1.70152e-14	1.18572e-12	fibroblast growth factor 13 [Source:HGNC Symbol;Acc:HGNC:3670]								protein_coding	FGF13
ENSG00000176641	1.25432	2.38555	4.11325	1.7254e-14	1.20016e-12	ring finger protein 152 [Source:HGNC Symbol;Acc:HGNC:26811]								protein_coding	RNF152
ENSG00000185222	-1.30328	0.405204	5.44955	1.7492e-14	1.21449e-12	transcription elongation factor A like 9 [Source:HGNC Symbol;Acc:HGNC:30084]								protein_coding	TCEAL9
ENSG00000120057	-1.44945	0.366162	4.09411	2.05182e-14	1.42201e-12	secreted frizzled related protein 5 [Source:HGNC Symbol;Acc:HGNC:10779]								protein_coding	SFRP5
ENSG00000172986	1.11417	2.1647	5.12317	2.07602e-14	1.43616e-12	glucoside xylosyltransferase 2 [Source:HGNC Symbol;Acc:HGNC:33383]								protein_coding	GXYLT2
ENSG00000150556	1.28787	2.44167	4.01426	2.3088e-14	1.59273e-12	LY6/PLAUR domain containing 6B [Source:HGNC Symbol;Acc:HGNC:27018]								protein_coding	LYPD6B
ENSG00000153044	-1.16938	0.444614	4.65921	2.31074e-14	1.59273e-12	centromere protein H [Source:HGNC Symbol;Acc:HGNC:17268]								protein_coding	CENPH
ENSG00000129521	1.30807	2.47611	4.01336	2.52869e-14	1.7398e-12	egl-9 family hypoxia inducible factor 3 [Source:HGNC Symbol;Acc:HGNC:14661]								protein_coding	EGLN3
ENSG00000154358	1.54658	2.92124	4.5068	2.70085e-14	1.85489e-12	obscurin, cytoskeletal calmodulin and titin-interacting RhoGEF [Source:HGNC Symbol;Acc:HGNC:15719]								protein_coding	OBSCN
ENSG00000106025	-1.04358	0.485123	6.92586	2.87691e-14	1.97224e-12	tetraspanin 12 [Source:HGNC Symbol;Acc:HGNC:21641]								protein_coding	TSPAN12
ENSG00000225914	-1.67121	0.31399	2.07592	3.09355e-14	2.11693e-12	HLA complex group 23 (non-protein coding) [Source:HGNC Symbol;Acc:HGNC:19713]								antisense	HCG23
ENSG00000258592	-3.55925	0.0848318	-0.591987	3.10091e-14	2.11816e-12	NA								lincRNA	AL391152.1
ENSG00000272549	1.87947	3.6794	2.53928	3.16161e-14	2.15574e-12	long intergenic non-protein coding RNA 2538 [Source:HGNC Symbol;Acc:HGNC:53571]								lincRNA	LINC02538
ENSG00000183486	-3.5301	0.0865632	-0.499689	3.20294e-14	2.18001e-12	MX dynamin like GTPase 2 [Source:HGNC Symbol;Acc:HGNC:7533]								protein_coding	MX2
ENSG00000090975	1.40247	2.64354	6.23135	3.21783e-14	2.18622e-12	phosphatidylinositol transfer protein membrane associated 2 [Source:HGNC Symbol;Acc:HGNC:21044]								protein_coding	PITPNM2
ENSG00000185090	-1.31572	0.401725	4.30689	3.43444e-14	2.32922e-12	mannosidase endo-alpha like [Source:HGNC Symbol;Acc:HGNC:26452]								protein_coding	MANEAL
ENSG00000162636	-1.07575	0.474424	5.95515	3.91813e-14	2.64781e-12	family with sequence similarity 102 member B [Source:HGNC Symbol;Acc:HGNC:27637]								protein_coding	FAM102B
ENSG00000221887	-1.82326	0.282582	1.46572	3.9164e-14	2.64781e-12	histocompatibility minor serpin domain containing [Source:HGNC Symbol;Acc:HGNC:23037]								protein_coding	HMSD
ENSG00000101746	-0.987901	0.504211	7.63663	3.98194e-14	2.68615e-12	nucleolar protein 4 [Source:HGNC Symbol;Acc:HGNC:7870]								protein_coding	NOL4
ENSG00000124813	1.04567	2.06432	6.38327	4.02689e-14	2.71165e-12	runt related transcription factor 2 [Source:HGNC Symbol;Acc:HGNC:10472]								protein_coding	RUNX2
ENSG00000185652	1.81811	3.5262	1.5981	4.34978e-14	2.9239e-12	neurotrophin 3 [Source:HGNC Symbol;Acc:HGNC:8023]								protein_coding	NTF3
ENSG00000199883	-1.58904	0.332393	5.11785	4.61135e-14	3.09425e-12	RNA, 7SK small nuclear pseudogene 90 [Source:HGNC Symbol;Acc:HGNC:45814]								misc_RNA	RN7SKP90
ENSG00000269237	1.87752	3.67444	1.89309	4.86869e-14	3.26116e-12	NA								protein_coding	AC010615.4
ENSG00000103226	0.945405	1.92573	8.80047	5.14119e-14	3.43763e-12	NODAL modulator 3 [Source:HGNC Symbol;Acc:HGNC:25242]								protein_coding	NOMO3
ENSG00000130066	1.06292	2.08916	5.64682	5.21296e-14	3.47949e-12	spermidine/spermine N1-acetyltransferase 1 [Source:HGNC Symbol;Acc:HGNC:10540]								protein_coding	SAT1
ENSG00000259107	-3.32394	0.0998607	-0.272439	5.65896e-14	3.77056e-12	long intergenic non-protein coding RNA 911 [Source:HGNC Symbol;Acc:HGNC:48596]								lincRNA	LINC00911
ENSG00000163947	1.06073	2.08599	5.79914	5.96577e-14	3.96802e-12	Rho guanine nucleotide exchange factor 3 [Source:HGNC Symbol;Acc:HGNC:683]								protein_coding	ARHGEF3
ENSG00000137819	-1.6027	0.32926	2.47977	6.23772e-14	4.14165e-12	progestin and adipoQ receptor family member 5 [Source:HGNC Symbol;Acc:HGNC:29645]								protein_coding	PAQR5
ENSG00000173926	-1.12801	0.457546	4.76957	6.47891e-14	4.29428e-12	membrane associated ring-CH-type finger 3 [Source:HGNC Symbol;Acc:HGNC:28728]								protein_coding	MARCH3
ENSG00000101856	-0.98148	0.50646	7.4662	6.6113e-14	4.3744e-12	progesterone receptor membrane component 1 [Source:HGNC Symbol;Acc:HGNC:16090]								protein_coding	PGRMC1
ENSG00000181666	1.12912	2.18726	5.28486	6.63756e-14	4.38414e-12	HKR1, GLI-Kruppel zinc finger family member [Source:HGNC Symbol;Acc:HGNC:4928]								protein_coding	HKR1
ENSG00000266028	1.01039	2.01446	7.30858	6.85078e-14	4.51711e-12	SLIT-ROBO Rho GTPase activating protein 2 [Source:HGNC Symbol;Acc:HGNC:19751]								protein_coding	SRGAP2
ENSG00000225163	1.76785	3.40546	1.88105	7.27298e-14	4.78718e-12	long intergenic non-protein coding RNA 618 [Source:HGNC Symbol;Acc:HGNC:20110]								sense_overlapping	LINC00618
ENSG00000248905	1.13092	2.18998	4.93018	7.31583e-14	4.80706e-12	formin 1 [Source:HGNC Symbol;Acc:HGNC:3768]								protein_coding	FMN1
ENSG00000233718	-1.05969	0.479734	6.91916	7.77447e-14	5.0996e-12	MYCN opposite strand [Source:HGNC Symbol;Acc:HGNC:16911]								antisense	MYCNOS
ENSG00000171811	-2.26857	0.207536	0.424875	8.75872e-14	5.7353e-12	cilia and flagella associated protein 46 [Source:HGNC Symbol;Acc:HGNC:25247]								protein_coding	CFAP46
ENSG00000248428	-2.78097	0.145494	0.325984	9.19429e-14	6.01015e-12	NA								lincRNA	AC010395.1
ENSG00000226097	-3.03924	0.121646	0.119617	9.42697e-14	6.15167e-12	NA								lincRNA	AC099342.1
ENSG00000134326	-2.42789	0.185837	0.226856	9.74078e-14	6.34554e-12	cytidine/uridine monophosphate kinase 2 [Source:HGNC Symbol;Acc:HGNC:27015]								protein_coding	CMPK2
ENSG00000101670	1.0466	2.06566	5.47938	1.00454e-13	6.53276e-12	lipase G, endothelial type [Source:HGNC Symbol;Acc:HGNC:6623]								protein_coding	LIPG
ENSG00000076650	1.17266	2.25426	4.22557	1.02345e-13	6.64436e-12	G-patch domain containing 1 [Source:HGNC Symbol;Acc:HGNC:24658]								protein_coding	GPATCH1
ENSG00000196187	1.44449	2.72166	3.80903	1.08662e-13	7.04246e-12	transmembrane protein 63A [Source:HGNC Symbol;Acc:HGNC:29118]								protein_coding	TMEM63A
ENSG00000165548	2.59679	6.04937	0.237384	1.09618e-13	7.09231e-12	transmembrane protein 63C [Source:HGNC Symbol;Acc:HGNC:23787]								protein_coding	TMEM63C
ENSG00000143333	1.26777	2.40789	4.0441	1.11932e-13	7.22969e-12	regulator of G protein signaling 16 [Source:HGNC Symbol;Acc:HGNC:9997]								protein_coding	RGS16
ENSG00000171729	-1.45704	0.36424	2.997	1.14452e-13	7.37991e-12	transmembrane protein 51 [Source:HGNC Symbol;Acc:HGNC:25488]								protein_coding	TMEM51
ENSG00000102575	1.75486	3.37493	1.59533	1.24961e-13	8.04389e-12	acid phosphatase 5, tartrate resistant [Source:HGNC Symbol;Acc:HGNC:124]								protein_coding	ACP5
ENSG00000264116	2.41431	5.33063	0.399098	1.30358e-13	8.37707e-12	NA								antisense	AC116003.1
ENSG00000259579	2.01985	4.05541	1.26178	1.34454e-13	8.62571e-12	NA								lincRNA	AC087762.1
ENSG00000172000	1.90357	3.74139	1.72615	1.37039e-13	8.77675e-12	zinc finger protein 556 [Source:HGNC Symbol;Acc:HGNC:25669]								protein_coding	ZNF556
ENSG00000180425	-1.5183	0.349097	2.37613	1.61086e-13	1.02995e-11	chromosome 11 open reading frame 71 [Source:HGNC Symbol;Acc:HGNC:25937]								protein_coding	C11orf71
ENSG00000261115	-1.66544	0.315247	2.73235	1.61457e-13	1.03058e-11	transmembrane protein 178B [Source:HGNC Symbol;Acc:HGNC:44112]								protein_coding	TMEM178B
ENSG00000267265	1.95385	3.87408	1.85695	1.71271e-13	1.0914e-11	NA								antisense	AC011476.3
ENSG00000082929	-1.96759	0.25568	1.61505	1.80338e-13	1.14724e-11	long intergenic non-protein coding RNA 1587 [Source:HGNC Symbol;Acc:HGNC:13716]								processed_transcript	LINC01587
ENSG00000101972	-0.956752	0.515216	8.53773	1.85944e-13	1.18093e-11	stromal antigen 2 [Source:HGNC Symbol;Acc:HGNC:11355]								protein_coding	STAG2
ENSG00000173253	-1.90896	0.266285	2.15224	1.8782e-13	1.19085e-11	doublesex and mab-3 related transcription factor 2 [Source:HGNC Symbol;Acc:HGNC:2935]								protein_coding	DMRT2
ENSG00000253123	1.33816	2.52828	3.3419	1.89248e-13	1.19791e-11	NA								processed_transcript	AC091182.1
ENSG00000130035	2.83387	7.12984	0.0868033	1.99759e-13	1.26234e-11	polypeptide N-acetylgalactosaminyltransferase 8 [Source:HGNC Symbol;Acc:HGNC:4130]								protein_coding	GALNT8
ENSG00000141622	1.34365	2.53793	3.8721	2.12799e-13	1.34251e-11	ring finger protein 165 [Source:HGNC Symbol;Acc:HGNC:31696]								protein_coding	RNF165
ENSG00000284376	-4.32023	0.0500588	-0.847475	2.1544e-13	1.35691e-11	NA								sense_overlapping	AC092017.4
ENSG00000183831	-2.58955	0.166137	0.190226	2.16313e-13	1.36016e-11	ankyrin repeat domain 45 [Source:HGNC Symbol;Acc:HGNC:24786]								protein_coding	ANKRD45
ENSG00000162913	1.95478	3.87657	2.22885	2.19178e-13	1.3759e-11	OBSCN antisense RNA 1 [Source:HGNC Symbol;Acc:HGNC:32047]								antisense	OBSCN-AS1
ENSG00000154856	1.07535	2.10723	5.97389	2.22194e-13	1.39252e-11	APC down-regulated 1 [Source:HGNC Symbol;Acc:HGNC:15718]								protein_coding	APCDD1
ENSG00000173598	0.947205	1.92813	7.42246	2.23722e-13	1.39979e-11	nudix hydrolase 4 [Source:HGNC Symbol;Acc:HGNC:8051]								protein_coding	NUDT4
ENSG00000255494	-3.89272	0.0673247	-0.122712	2.25469e-13	1.4084e-11	long intergenic non-protein coding RNA 681 [Source:HGNC Symbol;Acc:HGNC:44423]								lincRNA	LINC00681
ENSG00000172086	-1.23782	0.424013	3.73272	2.26498e-13	1.41251e-11	lysine rich coiled-coil 1 [Source:HGNC Symbol;Acc:HGNC:28039]								protein_coding	KRCC1
ENSG00000278376	-1.89732	0.268441	1.07003	2.50462e-13	1.55939e-11	NA								lincRNA	AP004609.3
ENSG00000144063	2.32494	5.01045	0.469224	2.63104e-13	1.63542e-11	mal, T cell differentiation protein like [Source:HGNC Symbol;Acc:HGNC:6818]								protein_coding	MALL
ENSG00000124243	1.85037	3.60592	1.60624	2.6426e-13	1.63992e-11	breast carcinoma amplified sequence 4 [Source:HGNC Symbol;Acc:HGNC:14367]								protein_coding	BCAS4
ENSG00000160505	-3.50998	0.0877787	-0.262696	2.67042e-13	1.65449e-11	NLR family pyrin domain containing 4 [Source:HGNC Symbol;Acc:HGNC:22943]								protein_coding	NLRP4
ENSG00000197646	-1.86636	0.274265	1.29908	3.3519e-13	2.07332e-11	programmed cell death 1 ligand 2 [Source:HGNC Symbol;Acc:HGNC:18731]								protein_coding	PDCD1LG2
ENSG00000267102	-2.35372	0.195641	0.25212	3.39557e-13	2.09692e-11	NA								transcribed_processed_pseudogene	AC060766.1
ENSG00000120217	-2.22177	0.214378	1.03989	3.54828e-13	2.18767e-11	CD274 molecule [Source:HGNC Symbol;Acc:HGNC:17635]								protein_coding	CD274
ENSG00000168734	1.09104	2.13028	4.98056	3.76682e-13	2.31864e-11	cAMP-dependent protein kinase inhibitor gamma [Source:HGNC Symbol;Acc:HGNC:9019]								protein_coding	PKIG
ENSG00000132313	-1.24563	0.421724	4.41138	3.78036e-13	2.32321e-11	mitochondrial ribosomal protein L35 [Source:HGNC Symbol;Acc:HGNC:14489]								protein_coding	MRPL35
ENSG00000106366	1.0246	2.03439	7.2354	3.8565e-13	2.36617e-11	serpin family E member 1 [Source:HGNC Symbol;Acc:HGNC:8583]								protein_coding	SERPINE1
ENSG00000185267	-2.21098	0.215987	0.515266	4.08081e-13	2.49976e-11	cerebral dopamine neurotrophic factor [Source:HGNC Symbol;Acc:HGNC:24913]								protein_coding	CDNF
ENSG00000064490	1.13732	2.19973	5.35083	4.15008e-13	2.5381e-11	regulatory factor X associated ankyrin containing protein [Source:HGNC Symbol;Acc:HGNC:9987]								protein_coding	RFXANK
ENSG00000100068	1.48653	2.80215	4.15706	4.27975e-13	2.61319e-11	LDL receptor related protein 5 like [Source:HGNC Symbol;Acc:HGNC:25323]								protein_coding	LRP5L
ENSG00000152154	1.82341	3.53917	1.5505	4.55521e-13	2.77692e-11	transmembrane protein 178A [Source:HGNC Symbol;Acc:HGNC:28517]								protein_coding	TMEM178A
ENSG00000081181	1.37941	2.60162	2.88058	4.70938e-13	2.86631e-11	arginase 2 [Source:HGNC Symbol;Acc:HGNC:664]								protein_coding	ARG2
ENSG00000133056	1.38378	2.60952	3.5344	4.72232e-13	2.86959e-11	phosphatidylinositol-4-phosphate 3-kinase catalytic subunit type 2 beta [Source:HGNC Symbol;Acc:HGNC:8972]								protein_coding	PIK3C2B
ENSG00000189043	-1.12758	0.457684	6.96022	4.74249e-13	2.87723e-11	NDUFA4, mitochondrial complex associated [Source:HGNC Symbol;Acc:HGNC:7687]								protein_coding	NDUFA4
ENSG00000255767	-1.25435	0.419183	3.9933	5.20968e-13	3.15564e-11	NA								protein_coding	AC108488.2
ENSG00000164989	-1.43697	0.369343	3.3597	5.22364e-13	3.15905e-11	coiled-coil domain containing 171 [Source:HGNC Symbol;Acc:HGNC:29828]								protein_coding	CCDC171
ENSG00000274276	1.97685	3.93632	0.900233	5.33134e-13	3.21906e-11	cystathionine-beta-synthase like [Source:HGNC Symbol;Acc:HGNC:51829]								protein_coding	CBSL
ENSG00000147180	-0.993459	0.502272	6.21056	5.42275e-13	3.26905e-11	zinc finger protein 711 [Source:HGNC Symbol;Acc:HGNC:13128]								protein_coding	ZNF711
ENSG00000120833	1.24703	2.37353	3.74195	5.58726e-13	3.3629e-11	suppressor of cytokine signaling 2 [Source:HGNC Symbol;Acc:HGNC:19382]								protein_coding	SOCS2
ENSG00000276527	-2.36264	0.194435	0.322133	5.77597e-13	3.47097e-11	NA								lincRNA	AL356515.1
ENSG00000109881	-0.979822	0.507042	6.00162	5.80817e-13	3.48481e-11	coiled-coil domain containing 34 [Source:HGNC Symbol;Acc:HGNC:25079]								protein_coding	CCDC34
ENSG00000029534	1.32304	2.50193	5.78044	6.01379e-13	3.59116e-11	ankyrin 1 [Source:HGNC Symbol;Acc:HGNC:492]								protein_coding	ANK1
ENSG00000134202	1.62256	3.07921	1.96476	6.00906e-13	3.59116e-11	glutathione S-transferase mu 3 [Source:HGNC Symbol;Acc:HGNC:4635]								protein_coding	GSTM3
ENSG00000234327	-1.83107	0.281056	1.18484	6.01217e-13	3.59116e-11	NA								processed_transcript	AC012146.1
ENSG00000277778	2.41451	5.33138	0.171189	6.05616e-13	3.61078e-11	phosphoglucomutase 5 pseudogene 2 [Source:HGNC Symbol;Acc:HGNC:18965]								transcribed_unprocessed_pseudogene	PGM5P2
ENSG00000185038	-2.2385	0.211907	0.628284	6.13318e-13	3.65097e-11	maestro heat like repeat family member 2A [Source:HGNC Symbol;Acc:HGNC:27936]								protein_coding	MROH2A
ENSG00000141664	1.29275	2.44995	3.53259	6.35824e-13	3.77903e-11	zinc finger CCHC-type containing 2 [Source:HGNC Symbol;Acc:HGNC:22916]								protein_coding	ZCCHC2
ENSG00000159674	1.88556	3.69496	3.37035	6.74868e-13	4.00481e-11	spondin 2 [Source:HGNC Symbol;Acc:HGNC:11253]								protein_coding	SPON2
ENSG00000203727	0.975323	1.96608	7.13357	6.80332e-13	4.03094e-11	sterile alpha motif domain containing 5 [Source:HGNC Symbol;Acc:HGNC:21180]								protein_coding	SAMD5
ENSG00000196878	-1.76764	0.293689	3.10328	7.31107e-13	4.32503e-11	laminin subunit beta 3 [Source:HGNC Symbol;Acc:HGNC:6490]								protein_coding	LAMB3
ENSG00000181523	1.86676	3.64712	2.13543	7.3358e-13	4.33291e-11	N-sulfoglucosamine sulfohydrolase [Source:HGNC Symbol;Acc:HGNC:10818]								protein_coding	SGSH
ENSG00000253161	0.969676	1.9584	6.71664	7.37317e-13	4.34822e-11	long intergenic non-protein coding RNA 1605 [Source:HGNC Symbol;Acc:HGNC:51654]								lincRNA	LINC01605
ENSG00000042062	2.10778	4.31027	0.950483	7.38698e-13	4.34961e-11	RIPOR family member 3 [Source:HGNC Symbol;Acc:HGNC:16168]								protein_coding	RIPOR3
ENSG00000171984	1.19384	2.2876	4.18862	7.68946e-13	4.52071e-11	chromosome 20 open reading frame 196 [Source:HGNC Symbol;Acc:HGNC:26318]								protein_coding	C20orf196
ENSG00000234851	-1.54744	0.342117	4.1269	7.83962e-13	4.5953e-11	ribosomal protein L23a pseudogene 42 [Source:HGNC Symbol;Acc:HGNC:35942]								processed_pseudogene	RPL23AP42
ENSG00000270038	-5.20707	0.0270717	-1.67311	7.84052e-13	4.5953e-11	NA								lincRNA	AL133467.4
ENSG00000109917	-0.918689	0.52899	6.63512	7.88234e-13	4.61269e-11	ZPR1 zinc finger [Source:HGNC Symbol;Acc:HGNC:13051]								protein_coding	ZPR1
ENSG00000196369	0.985115	1.97947	5.68152	8.08517e-13	4.71685e-11	SLIT-ROBO Rho GTPase activating protein 2B [Source:HGNC Symbol;Acc:HGNC:35237]								protein_coding	SRGAP2B
ENSG00000226525	-1.89228	0.269382	3.10225	8.0846e-13	4.71685e-11	ribosomal protein S7 pseudogene 10 [Source:HGNC Symbol;Acc:HGNC:39903]								processed_pseudogene	RPS7P10
ENSG00000085365	-1.04244	0.485504	7.26845	8.3639e-13	4.87197e-11	secretory carrier membrane protein 1 [Source:HGNC Symbol;Acc:HGNC:10563]								protein_coding	SCAMP1
ENSG00000227744	2.54679	5.84332	0.172105	8.65908e-13	5.03619e-11	long intergenic non-protein coding RNA 1940 [Source:HGNC Symbol;Acc:HGNC:52763]								lincRNA	LINC01940
ENSG00000237686	1.29738	2.45782	3.54755	8.6912e-13	5.04714e-11	NA								antisense	AL109615.3
ENSG00000230176	4.01059	16.1179	-1.03028	9.14129e-13	5.30041e-11	long intergenic non-protein coding RNA 1433 [Source:HGNC Symbol;Acc:HGNC:50746]								antisense	LINC01433
ENSG00000132554	-3.16335	0.111619	1.06633	9.33241e-13	5.40298e-11	regulator of G protein signaling 22 [Source:HGNC Symbol;Acc:HGNC:24499]								protein_coding	RGS22
ENSG00000131242	1.50536	2.83895	2.8581	9.5689e-13	5.53147e-11	RAB11 family interacting protein 4 [Source:HGNC Symbol;Acc:HGNC:30267]								protein_coding	RAB11FIP4
ENSG00000205476	1.20798	2.31013	6.89147	9.70499e-13	5.60161e-11	coiled-coil domain containing 85C [Source:HGNC Symbol;Acc:HGNC:35459]								protein_coding	CCDC85C
ENSG00000234745	-1.53499	0.345081	1.98857	1.15057e-12	6.63085e-11	major histocompatibility complex, class I, B [Source:HGNC Symbol;Acc:HGNC:4932]								protein_coding	HLA-B
ENSG00000170323	-1.69248	0.309395	1.48632	1.15445e-12	6.64318e-11	fatty acid binding protein 4 [Source:HGNC Symbol;Acc:HGNC:3559]								protein_coding	FABP4
ENSG00000234009	-1.46911	0.361206	3.47101	1.24125e-12	7.13186e-11	ribosomal protein L5 pseudogene 34 [Source:HGNC Symbol;Acc:HGNC:36463]								processed_pseudogene	RPL5P34
ENSG00000018610	-1.04936	0.483183	4.8791	1.24888e-12	7.14747e-11	chromosome X open reading frame 56 [Source:HGNC Symbol;Acc:HGNC:26239]								protein_coding	CXorf56
ENSG00000064655	-3.76652	0.073479	2.21985	1.24962e-12	7.14747e-11	EYA transcriptional coactivator and phosphatase 2 [Source:HGNC Symbol;Acc:HGNC:3520]								protein_coding	EYA2
ENSG00000106399	-1.17995	0.441367	4.73938	1.24695e-12	7.14747e-11	replication protein A3 [Source:HGNC Symbol;Acc:HGNC:10291]								protein_coding	RPA3
ENSG00000137700	-1.18156	0.440874	4.55886	1.25513e-12	7.1682e-11	solute carrier family 37 member 4 [Source:HGNC Symbol;Acc:HGNC:4061]								protein_coding	SLC37A4
ENSG00000169239	1.2683	2.40877	3.15354	1.3011e-12	7.41961e-11	carbonic anhydrase 5B [Source:HGNC Symbol;Acc:HGNC:1378]								protein_coding	CA5B
ENSG00000253553	-2.30644	0.202158	2.35867	1.36425e-12	7.76802e-11	NA								antisense	AC090568.2
ENSG00000188064	1.91488	3.77081	3.57086	1.47989e-12	8.41388e-11	Wnt family member 7B [Source:HGNC Symbol;Acc:HGNC:12787]								protein_coding	WNT7B
ENSG00000278771	-0.933664	0.523527	8.99067	1.54317e-12	8.76052e-11	RNA, 7SL, cytoplasmic 3 [Source:HGNC Symbol;Acc:HGNC:23135]								misc_RNA	RN7SL3
ENSG00000257681	1.41488	2.66638	3.1207	1.61304e-12	9.14353e-11	NA								antisense	AC025265.1
ENSG00000189223	-4.32229	0.0499873	-1.26185	1.70236e-12	9.63547e-11	PAX8 antisense RNA 1 [Source:HGNC Symbol;Acc:HGNC:49271]								processed_transcript	PAX8-AS1
ENSG00000033100	1.20488	2.30518	6.21706	1.80963e-12	1.02274e-10	chondroitin polymerizing factor 2 [Source:HGNC Symbol;Acc:HGNC:29270]								protein_coding	CHPF2
ENSG00000168140	2.02495	4.06979	5.38428	1.84827e-12	1.04302e-10	vasorin [Source:HGNC Symbol;Acc:HGNC:18517]								protein_coding	VASN
ENSG00000213096	0.916371	1.88736	6.09187	1.88582e-12	1.06263e-10	zinc finger protein 254 [Source:HGNC Symbol;Acc:HGNC:13047]								protein_coding	ZNF254
ENSG00000256824	1.9839	3.9556	2.52539	1.89452e-12	1.06595e-10	NA								antisense	AP000721.2
ENSG00000133169	-1.09066	0.469548	4.79096	1.89928e-12	1.06705e-10	brain expressed X-linked 1 [Source:HGNC Symbol;Acc:HGNC:1036]								protein_coding	BEX1
ENSG00000110900	2.08437	4.2409	1.41359	2.00195e-12	1.12307e-10	tetraspanin 11 [Source:HGNC Symbol;Acc:HGNC:30795]								protein_coding	TSPAN11
ENSG00000267413	-3.09854	0.116747	-0.284959	2.05077e-12	1.14876e-10	long intergenic non-protein coding RNA 1901 [Source:HGNC Symbol;Acc:HGNC:52720]								lincRNA	LINC01901
ENSG00000164985	-1.00133	0.499539	6.37836	2.12816e-12	1.19036e-10	PC4 and SFRS1 interacting protein 1 [Source:HGNC Symbol;Acc:HGNC:9527]								protein_coding	PSIP1
ENSG00000137571	0.966565	1.95418	6.27797	2.24605e-12	1.25445e-10	solute carrier organic anion transporter family member 5A1 [Source:HGNC Symbol;Acc:HGNC:19046]								protein_coding	SLCO5A1
ENSG00000232112	-0.974098	0.509058	5.83964	2.30522e-12	1.28561e-10	translation machinery associated 7 homolog [Source:HGNC Symbol;Acc:HGNC:26932]								protein_coding	TMA7
ENSG00000129654	-1.83805	0.279699	2.9963	2.32294e-12	1.29359e-10	forkhead box J1 [Source:HGNC Symbol;Acc:HGNC:3816]								protein_coding	FOXJ1
ENSG00000080845	1.39604	2.63178	5.97515	2.40018e-12	1.33465e-10	DLG associated protein 4 [Source:HGNC Symbol;Acc:HGNC:24476]								protein_coding	DLGAP4
ENSG00000106804	-1.19748	0.436037	4.15367	2.41772e-12	1.34243e-10	complement C5 [Source:HGNC Symbol;Acc:HGNC:1331]								protein_coding	C5
ENSG00000185033	1.54899	2.92612	3.37993	2.47204e-12	1.3706e-10	semaphorin 4B [Source:HGNC Symbol;Acc:HGNC:10730]								protein_coding	SEMA4B
ENSG00000229847	-1.64455	0.319846	1.879	2.50908e-12	1.3891e-10	EMX2 opposite strand/antisense RNA [Source:HGNC Symbol;Acc:HGNC:18511]								antisense	EMX2OS
ENSG00000091656	0.913388	1.88346	8.26957	2.54651e-12	1.40777e-10	zinc finger homeobox 4 [Source:HGNC Symbol;Acc:HGNC:30939]								protein_coding	ZFHX4
ENSG00000157306	1.85692	3.62234	2.22709	2.55187e-12	1.40868e-10	ZFHX2 antisense RNA 1 [Source:HGNC Symbol;Acc:HGNC:52658]								processed_transcript	ZFHX2-AS1
ENSG00000128606	-1.07825	0.473603	5.20601	2.65149e-12	1.46155e-10	leucine rich repeat containing 17 [Source:HGNC Symbol;Acc:HGNC:16895]								protein_coding	LRRC17
ENSG00000135744	2.62389	6.16411	0.244628	2.77262e-12	1.5261e-10	angiotensinogen [Source:HGNC Symbol;Acc:HGNC:333]								protein_coding	AGT
ENSG00000173660	-0.969995	0.510508	7.16458	2.7868e-12	1.53169e-10	ubiquinol-cytochrome c reductase hinge protein [Source:HGNC Symbol;Acc:HGNC:12590]								protein_coding	UQCRH
ENSG00000185010	-1.39705	0.379703	2.34313	2.8305e-12	1.55346e-10	coagulation factor VIII [Source:HGNC Symbol;Acc:HGNC:3546]								protein_coding	F8
ENSG00000076356	1.1291	2.18722	6.69741	2.90442e-12	1.59173e-10	plexin A2 [Source:HGNC Symbol;Acc:HGNC:9100]								protein_coding	PLXNA2
ENSG00000164418	1.04988	2.07036	5.59257	2.91364e-12	1.59325e-10	glutamate ionotropic receptor kainate type subunit 2 [Source:HGNC Symbol;Acc:HGNC:4580]								protein_coding	GRIK2
ENSG00000180251	-3.39755	0.0948933	-0.463857	2.91558e-12	1.59325e-10	solute carrier family 9 member A4 [Source:HGNC Symbol;Acc:HGNC:11077]								protein_coding	SLC9A4
ENSG00000013619	-1.12971	0.457006	4.81856	2.92219e-12	1.59457e-10	mastermind like domain containing 1 [Source:HGNC Symbol;Acc:HGNC:2568]								protein_coding	MAMLD1
ENSG00000273703	-1.0991	0.466807	6.19518	3.04844e-12	1.66107e-10	histone cluster 1 H2B family member m [Source:HGNC Symbol;Acc:HGNC:4750]								protein_coding	HIST1H2BM
ENSG00000165899	-1.26385	0.416431	3.64408	3.08916e-12	1.68085e-10	otogelin like [Source:HGNC Symbol;Acc:HGNC:26901]								protein_coding	OTOGL
ENSG00000188158	0.9792	1.97137	6.18569	3.32425e-12	1.80617e-10	NHS actin remodeling regulator [Source:HGNC Symbol;Acc:HGNC:7820]								protein_coding	NHS
ENSG00000115365	-1.0052	0.498201	6.21314	3.38666e-12	1.83746e-10	LanC like 1 [Source:HGNC Symbol;Acc:HGNC:6508]								protein_coding	LANCL1
ENSG00000104219	-1.07736	0.473894	5.3912	3.42155e-12	1.85374e-10	zinc finger DHHC-type containing 2 [Source:HGNC Symbol;Acc:HGNC:18469]								protein_coding	ZDHHC2
ENSG00000031081	-1.13521	0.455269	4.59555	3.58776e-12	1.94102e-10	Rho GTPase activating protein 31 [Source:HGNC Symbol;Acc:HGNC:29216]								protein_coding	ARHGAP31
ENSG00000246985	1.8013	3.48535	2.2387	3.78751e-12	2.04617e-10	SOCS2 antisense RNA 1 [Source:HGNC Symbol;Acc:HGNC:27054]								processed_transcript	SOCS2-AS1
ENSG00000243147	-1.04182	0.485713	5.26322	3.93872e-12	2.12484e-10	mitochondrial ribosomal protein L33 [Source:HGNC Symbol;Acc:HGNC:14487]								protein_coding	MRPL33
ENSG00000088970	1.06701	2.09508	4.53106	3.94813e-12	2.1269e-10	kizuna centrosomal protein [Source:HGNC Symbol;Acc:HGNC:15865]								protein_coding	KIZ
ENSG00000125965	1.4252	2.68552	2.84621	4.06831e-12	2.18853e-10	growth differentiation factor 5 [Source:HGNC Symbol;Acc:HGNC:4220]								protein_coding	GDF5
ENSG00000197261	1.08529	2.1218	4.96188	4.18632e-12	2.24883e-10	chromosome 6 open reading frame 141 [Source:HGNC Symbol;Acc:HGNC:21351]								protein_coding	C6orf141
ENSG00000099875	1.22001	2.32948	5.73651	4.22159e-12	2.26457e-10	MAP kinase interacting serine/threonine kinase 2 [Source:HGNC Symbol;Acc:HGNC:7111]								protein_coding	MKNK2
ENSG00000234956	-3.10233	0.116441	0.291134	4.28029e-12	2.29282e-10	long intergenic non-protein coding RNA 2539 [Source:HGNC Symbol;Acc:HGNC:53572]								lincRNA	LINC02539
ENSG00000023445	-1.31334	0.402389	3.60932	4.28993e-12	2.29475e-10	baculoviral IAP repeat containing 3 [Source:HGNC Symbol;Acc:HGNC:591]								protein_coding	BIRC3
ENSG00000260081	-1.82877	0.281504	1.52636	4.29928e-12	2.29652e-10	NA								transcribed_processed_pseudogene	AF274858.1
ENSG00000006606	-1.64178	0.320461	1.4322	4.327e-12	2.30808e-10	C-C motif chemokine ligand 26 [Source:HGNC Symbol;Acc:HGNC:10625]								protein_coding	CCL26
ENSG00000196104	-3.83464	0.0700903	2.80323	4.40386e-12	2.34578e-10	SPARC/osteonectin, cwcv and kazal like domains proteoglycan 3 [Source:HGNC Symbol;Acc:HGNC:13565]								protein_coding	SPOCK3
ENSG00000143507	0.928172	1.90286	6.11399	4.41303e-12	2.34737e-10	dual specificity phosphatase 10 [Source:HGNC Symbol;Acc:HGNC:3065]								protein_coding	DUSP10
ENSG00000169020	-1.09486	0.468181	5.53162	4.83577e-12	2.56864e-10	ATP synthase membrane subunit e [Source:HGNC Symbol;Acc:HGNC:846]								protein_coding	ATP5ME
ENSG00000153157	1.62845	3.09181	1.67638	5.08095e-12	2.69511e-10	synaptonemal complex protein 2 like [Source:HGNC Symbol;Acc:HGNC:21537]								protein_coding	SYCP2L
ENSG00000245556	-1.19347	0.437251	3.49232	5.31584e-12	2.81577e-10	SCAMP1 antisense RNA 1 [Source:HGNC Symbol;Acc:HGNC:50544]								lincRNA	SCAMP1-AS1
ENSG00000171885	1.00395	2.00548	6.60084	5.91289e-12	3.12765e-10	aquaporin 4 [Source:HGNC Symbol;Acc:HGNC:637]								protein_coding	AQP4
ENSG00000187244	2.17521	4.51653	3.27768	6.08103e-12	3.21212e-10	basal cell adhesion molecule (Lutheran blood group) [Source:HGNC Symbol;Acc:HGNC:6722]								protein_coding	BCAM
ENSG00000068383	1.14049	2.20456	5.77848	6.44543e-12	3.39987e-10	inositol polyphosphate-5-phosphatase A [Source:HGNC Symbol;Acc:HGNC:6076]								protein_coding	INPP5A
ENSG00000175471	-0.97242	0.50965	5.95626	6.4812e-12	3.414e-10	multiple C2 and transmembrane domain containing 1 [Source:HGNC Symbol;Acc:HGNC:26183]								protein_coding	MCTP1
ENSG00000101096	1.34435	2.53916	3.24994	7.64847e-12	4.01217e-10	nuclear factor of activated T cells 2 [Source:HGNC Symbol;Acc:HGNC:7776]								protein_coding	NFATC2
ENSG00000124216	1.80566	3.4959	1.75112	7.63903e-12	4.01217e-10	snail family transcriptional repressor 1 [Source:HGNC Symbol;Acc:HGNC:11128]								protein_coding	SNAI1
ENSG00000173083	-0.961495	0.513524	5.42621	7.62954e-12	4.01217e-10	heparanase [Source:HGNC Symbol;Acc:HGNC:5164]								protein_coding	HPSE
ENSG00000175048	0.9668	1.9545	7.06073	7.86882e-12	4.12207e-10	zinc finger DHHC-type containing 14 [Source:HGNC Symbol;Acc:HGNC:20341]								protein_coding	ZDHHC14
ENSG00000090013	-1.34706	0.393093	3.35726	8.01611e-12	4.18769e-10	biliverdin reductase B [Source:HGNC Symbol;Acc:HGNC:1063]								protein_coding	BLVRB
ENSG00000164627	-1.88926	0.269946	2.43347	8.01615e-12	4.18769e-10	kinesin family member 6 [Source:HGNC Symbol;Acc:HGNC:21202]								protein_coding	KIF6
ENSG00000137720	-1.26695	0.415536	2.81952	8.29005e-12	4.32483e-10	chromosome 11 open reading frame 1 [Source:HGNC Symbol;Acc:HGNC:1163]								protein_coding	C11orf1
ENSG00000121289	1.0163	2.02272	5.53198	8.33659e-12	4.34314e-10	centrosomal protein 89 [Source:HGNC Symbol;Acc:HGNC:25907]								protein_coding	CEP89
ENSG00000164100	-2.48053	0.179179	0.515984	8.47496e-12	4.40918e-10	N-deacetylase and N-sulfotransferase 3 [Source:HGNC Symbol;Acc:HGNC:7682]								protein_coding	NDST3
ENSG00000101115	1.54599	2.92004	2.7526	8.67224e-12	4.50565e-10	spalt like transcription factor 4 [Source:HGNC Symbol;Acc:HGNC:15924]								protein_coding	SALL4
ENSG00000137154	-0.852017	0.55401	9.66817	8.7452e-12	4.53735e-10	ribosomal protein S6 [Source:HGNC Symbol;Acc:HGNC:10429]								protein_coding	RPS6
ENSG00000244021	-2.03462	0.244073	2.85415	9.18423e-12	4.75863e-10	NA								processed_pseudogene	AC093591.1
ENSG00000227722	1.13426	2.19505	4.51011	9.24267e-12	4.78239e-10	NA								transcribed_processed_pseudogene	AL022100.1
ENSG00000048028	-1.00139	0.499517	5.35272	9.29786e-12	4.8044e-10	ubiquitin specific peptidase 28 [Source:HGNC Symbol;Acc:HGNC:12625]								protein_coding	USP28
ENSG00000204397	-4.00185	0.0624198	-0.6394	9.77803e-12	5.04565e-10	caspase recruitment domain family member 16 [Source:HGNC Symbol;Acc:HGNC:33701]								protein_coding	CARD16
ENSG00000135114	-2.62527	0.162074	-0.208754	1.00414e-11	5.1745e-10	2'-5'-oligoadenylate synthetase like [Source:HGNC Symbol;Acc:HGNC:8090]								protein_coding	OASL
ENSG00000134597	-1.08234	0.472262	4.27871	1.02086e-11	5.25356e-10	RNA binding motif protein, X-linked 2 [Source:HGNC Symbol;Acc:HGNC:24282]								protein_coding	RBMX2
ENSG00000164574	0.888508	1.85126	8.45764	1.02236e-11	5.25415e-10	polypeptide N-acetylgalactosaminyltransferase 10 [Source:HGNC Symbol;Acc:HGNC:19873]								protein_coding	GALNT10
ENSG00000136531	-1.87747	0.27216	1.73807	1.07139e-11	5.49867e-10	sodium voltage-gated channel alpha subunit 2 [Source:HGNC Symbol;Acc:HGNC:10588]								protein_coding	SCN2A
ENSG00000138100	-1.77174	0.292856	1.03378	1.09039e-11	5.58863e-10	tripartite motif containing 54 [Source:HGNC Symbol;Acc:HGNC:16008]								protein_coding	TRIM54
ENSG00000105737	1.51523	2.85844	5.1042	1.19368e-11	6.10981e-10	glutamate ionotropic receptor kainate type subunit 5 [Source:HGNC Symbol;Acc:HGNC:4583]								protein_coding	GRIK5
ENSG00000164938	-1.07904	0.473342	4.47256	1.20873e-11	6.17852e-10	tumor protein p53 inducible nuclear protein 1 [Source:HGNC Symbol;Acc:HGNC:18022]								protein_coding	TP53INP1
ENSG00000128872	1.28469	2.4363	3.02396	1.21512e-11	6.20282e-10	tropomodulin 2 [Source:HGNC Symbol;Acc:HGNC:11872]								protein_coding	TMOD2
ENSG00000182771	1.47809	2.78579	2.35377	1.32989e-11	6.77958e-10	glutamate ionotropic receptor delta type subunit 1 [Source:HGNC Symbol;Acc:HGNC:4575]								protein_coding	GRID1
ENSG00000160229	1.09578	2.13729	4.18561	1.37167e-11	6.98317e-10	zinc finger protein 66 [Source:HGNC Symbol;Acc:HGNC:13135]								protein_coding	ZNF66
ENSG00000254001	-2.35053	0.196074	0.0591623	1.3899e-11	7.06653e-10	NA								lincRNA	AC084706.1
ENSG00000187824	-1.95905	0.257198	0.753364	1.40092e-11	7.11303e-10	transmembrane protein 220 [Source:HGNC Symbol;Acc:HGNC:33757]								protein_coding	TMEM220
ENSG00000086570	-2.43449	0.184989	0.230949	1.41223e-11	7.16089e-10	FAT atypical cadherin 2 [Source:HGNC Symbol;Acc:HGNC:3596]								protein_coding	FAT2
ENSG00000149948	1.97458	3.93014	0.717603	1.42139e-11	7.19775e-10	high mobility group AT-hook 2 [Source:HGNC Symbol;Acc:HGNC:5009]								protein_coding	HMGA2
ENSG00000164104	-0.89357	0.53828	7.78695	1.45625e-11	7.36446e-10	high mobility group box 2 [Source:HGNC Symbol;Acc:HGNC:5000]								protein_coding	HMGB2
ENSG00000135925	-2.59295	0.165746	-0.371637	1.51782e-11	7.6656e-10	Wnt family member 10A [Source:HGNC Symbol;Acc:HGNC:13829]								protein_coding	WNT10A
ENSG00000144285	-2.86207	0.13754	1.02435	1.52698e-11	7.70162e-10	sodium voltage-gated channel alpha subunit 1 [Source:HGNC Symbol;Acc:HGNC:10585]								protein_coding	SCN1A
ENSG00000176049	-0.918193	0.529171	5.63283	1.54511e-11	7.78271e-10	janus kinase and microtubule interacting protein 2 [Source:HGNC Symbol;Acc:HGNC:29067]								protein_coding	JAKMIP2
ENSG00000182256	-3.10263	0.116417	2.30494	1.58882e-11	7.99227e-10	gamma-aminobutyric acid type A receptor gamma3 subunit [Source:HGNC Symbol;Acc:HGNC:4088]								protein_coding	GABRG3
ENSG00000183798	1.73282	3.32377	2.21325	1.59646e-11	8.02011e-10	elastin microfibril interfacer 3 [Source:HGNC Symbol;Acc:HGNC:16123]								protein_coding	EMILIN3
ENSG00000274322	1.43241	2.69897	2.51322	1.61335e-11	8.09423e-10	NA								protein_coding	AL136531.2
ENSG00000153551	1.07523	2.10706	4.77542	1.61845e-11	8.10912e-10	CKLF like MARVEL transmembrane domain containing 7 [Source:HGNC Symbol;Acc:HGNC:19178]								protein_coding	CMTM7
ENSG00000273301	-3.65527	0.0793694	-1.11436	1.67733e-11	8.39307e-10	NA								lincRNA	AC016717.2
ENSG00000168421	-2.36794	0.193721	0.0884916	1.68013e-11	8.39602e-10	ras homolog family member H [Source:HGNC Symbol;Acc:HGNC:686]								protein_coding	RHOH
ENSG00000163508	-2.26039	0.208716	0.149162	1.78201e-11	8.89341e-10	eomesodermin [Source:HGNC Symbol;Acc:HGNC:3372]								protein_coding	EOMES
ENSG00000213965	1.11441	2.16507	4.70457	1.80017e-11	8.97228e-10	nudix hydrolase 19 [Source:HGNC Symbol;Acc:HGNC:32036]								protein_coding	NUDT19
ENSG00000124151	0.917988	1.88948	5.92875	1.84148e-11	9.15414e-10	nuclear receptor coactivator 3 [Source:HGNC Symbol;Acc:HGNC:7670]								protein_coding	NCOA3
ENSG00000227400	-2.65543	0.158721	1.35434	1.84083e-11	9.15414e-10	NA								sense_overlapping	AC012501.1
ENSG00000269026	1.41096	2.65915	3.19868	1.89646e-11	9.41512e-10	NA								protein_coding	AC003006.1
ENSG00000171889	0.88682	1.8491	6.63872	2.02268e-11	1.00287e-09	MIR31 host gene [Source:HGNC Symbol;Acc:HGNC:37187]								sense_overlapping	MIR31HG
ENSG00000133863	-1.02578	0.491146	5.90355	2.07283e-11	1.02639e-09	testis expressed 15, meiosis and synapsis associated [Source:HGNC Symbol;Acc:HGNC:11738]								protein_coding	TEX15
ENSG00000066583	-0.931631	0.524265	6.05433	2.08073e-11	1.02648e-09	isochorismatase domain containing 1 [Source:HGNC Symbol;Acc:HGNC:24254]								protein_coding	ISOC1
ENSG00000100196	-1.47358	0.360088	1.91233	2.08113e-11	1.02648e-09	KDEL endoplasmic reticulum protein retention receptor 3 [Source:HGNC Symbol;Acc:HGNC:6306]								protein_coding	KDELR3
ENSG00000277157	-0.887801	0.540437	8.28151	2.07938e-11	1.02648e-09	histone cluster 1 H4 family member d [Source:HGNC Symbol;Acc:HGNC:4782]								protein_coding	HIST1H4D
ENSG00000142168	-0.881052	0.542972	8.00968	2.09801e-11	1.03347e-09	superoxide dismutase 1 [Source:HGNC Symbol;Acc:HGNC:11179]								protein_coding	SOD1
ENSG00000196262	-0.830452	0.562353	9.94243	2.12309e-11	1.04446e-09	peptidylprolyl isomerase A [Source:HGNC Symbol;Acc:HGNC:9253]								protein_coding	PPIA
ENSG00000283959	-1.5988	0.330151	1.39751	2.13482e-11	1.04888e-09	NA								bidirectional_promoter_lncRNA	AP002851.1
ENSG00000198729	-0.918213	0.529164	5.59448	2.19878e-11	1.07891e-09	protein phosphatase 1 regulatory inhibitor subunit 14C [Source:HGNC Symbol;Acc:HGNC:14952]								protein_coding	PPP1R14C
ENSG00000234171	-1.23728	0.424172	3.63969	2.25155e-11	1.10338e-09	RNASEH1 antisense RNA 1 [Source:HGNC Symbol;Acc:HGNC:49289]								antisense	RNASEH1-AS1
ENSG00000234380	-1.40075	0.378732	2.16366	2.26529e-11	1.10868e-09	long intergenic non-protein coding RNA 1426 [Source:HGNC Symbol;Acc:HGNC:50734]								antisense	LINC01426
ENSG00000198618	-1.04345	0.485164	5.00074	2.28357e-11	1.11475e-09	peptidylprolyl isomerase A pseudogene 22 [Source:HGNC Symbol;Acc:HGNC:17236]								processed_pseudogene	PPIAP22
ENSG00000236333	-2.21984	0.214665	0.238588	2.28339e-11	1.11475e-09	TRHDE antisense RNA 1 [Source:HGNC Symbol;Acc:HGNC:27471]								processed_transcript	TRHDE-AS1
ENSG00000159712	-2.75745	0.147885	-0.456347	2.4049e-11	1.17247e-09	ankyrin repeat domain 18C, pseudogene [Source:HGNC Symbol;Acc:HGNC:43601]								unprocessed_pseudogene	ANKRD18CP
ENSG00000056097	-0.877241	0.544407	7.59905	2.40963e-11	1.17328e-09	zinc finger RNA binding protein [Source:HGNC Symbol;Acc:HGNC:17277]								protein_coding	ZFR
ENSG00000116285	0.906183	1.87408	5.96367	2.51796e-11	1.22445e-09	ERBB receptor feedback inhibitor 1 [Source:HGNC Symbol;Acc:HGNC:18185]								protein_coding	ERRFI1
ENSG00000091129	0.838805	1.78857	8.60926	2.569e-11	1.24767e-09	neuronal cell adhesion molecule [Source:HGNC Symbol;Acc:HGNC:7994]								protein_coding	NRCAM
ENSG00000168502	0.952207	1.93483	7.08251	2.63662e-11	1.27888e-09	microtubule crosslinking factor 1 [Source:HGNC Symbol;Acc:HGNC:29121]								protein_coding	MTCL1
ENSG00000243323	1.79022	3.45869	1.59967	2.75594e-11	1.33505e-09	protein tyrosine phosphatase, receptor type V, pseudogene [Source:HGNC Symbol;Acc:HGNC:13421]								transcribed_unitary_pseudogene	PTPRVP
ENSG00000125457	-1.21838	0.429765	3.55461	2.77363e-11	1.34191e-09	MIF4G domain containing [Source:HGNC Symbol;Acc:HGNC:24030]								protein_coding	MIF4GD
ENSG00000228474	-0.993343	0.502312	5.75118	2.78246e-11	1.34446e-09	oligosaccharyltransferase complex subunit 4, non-catalytic [Source:HGNC Symbol;Acc:HGNC:32483]								protein_coding	OST4
ENSG00000243155	1.12442	2.18014	4.64554	2.82097e-11	1.36134e-09	NA								antisense	AL162431.2
ENSG00000240087	-1.99331	0.251162	1.72405	2.82983e-11	1.36388e-09	ribosomal protein SA pseudogene 12 [Source:HGNC Symbol;Acc:HGNC:6504]								processed_pseudogene	RPSAP12
ENSG00000090686	0.833819	1.7824	6.96112	2.84099e-11	1.3658e-09	ubiquitin specific peptidase 48 [Source:HGNC Symbol;Acc:HGNC:18533]								protein_coding	USP48
ENSG00000159231	-1.05891	0.479995	4.34809	2.83991e-11	1.3658e-09	carbonyl reductase 3 [Source:HGNC Symbol;Acc:HGNC:1549]								protein_coding	CBR3
ENSG00000135862	0.833035	1.78143	8.84254	2.90494e-11	1.39477e-09	laminin subunit gamma 1 [Source:HGNC Symbol;Acc:HGNC:6492]								protein_coding	LAMC1
ENSG00000185808	-1.11607	0.46135	4.1329	2.98022e-11	1.42911e-09	phosphatidylinositol glycan anchor biosynthesis class P [Source:HGNC Symbol;Acc:HGNC:3046]								protein_coding	PIGP
ENSG00000214194	-1.20079	0.435036	4.92723	2.99641e-11	1.43507e-09	small integral membrane protein 30 [Source:HGNC Symbol;Acc:HGNC:48953]								protein_coding	SMIM30
ENSG00000228536	-1.41375	0.375336	2.33605	3.01941e-11	1.44426e-09	NA								lincRNA	AL513283.1
ENSG00000168298	-0.847458	0.555763	9.2123	3.0376e-11	1.45113e-09	histone cluster 1 H1 family member e [Source:HGNC Symbol;Acc:HGNC:4718]								protein_coding	HIST1H1E
ENSG00000173641	1.40318	2.64484	3.72627	3.12216e-11	1.48966e-09	heat shock protein family B (small) member 7 [Source:HGNC Symbol;Acc:HGNC:5249]								protein_coding	HSPB7
ENSG00000116785	-4.71267	0.038137	-1.51296	3.13815e-11	1.4954e-09	complement factor H related 3 [Source:HGNC Symbol;Acc:HGNC:16980]								protein_coding	CFHR3
ENSG00000079482	0.853557	1.80695	6.33529	3.17489e-11	1.51102e-09	oligophrenin 1 [Source:HGNC Symbol;Acc:HGNC:8148]								protein_coding	OPHN1
ENSG00000168528	2.75331	6.74261	-0.0312084	3.27976e-11	1.55897e-09	serine incorporator 2 [Source:HGNC Symbol;Acc:HGNC:23231]								protein_coding	SERINC2
ENSG00000196683	-0.97043	0.510354	6.08289	3.50049e-11	1.66181e-09	translocase of outer mitochondrial membrane 7 [Source:HGNC Symbol;Acc:HGNC:21648]								protein_coding	TOMM7
ENSG00000132541	-1.12651	0.458023	3.97159	3.57107e-11	1.6932e-09	reactive intermediate imine deaminase A homolog [Source:HGNC Symbol;Acc:HGNC:16897]								protein_coding	RIDA
ENSG00000231172	2.51449	5.71396	-0.430607	3.59132e-11	1.70068e-09	NA								antisense	AC007099.1
ENSG00000173915	-1.09689	0.467524	5.97405	3.67736e-11	1.73926e-09	ATP synthase membrane subunit DAPIT [Source:HGNC Symbol;Acc:HGNC:30889]								protein_coding	ATP5MD
ENSG00000177485	-1.02363	0.491876	6.00849	3.76048e-11	1.77636e-09	zinc finger and BTB domain containing 33 [Source:HGNC Symbol;Acc:HGNC:16682]								protein_coding	ZBTB33
ENSG00000277775	-0.887594	0.540515	8.16622	3.76945e-11	1.77839e-09	histone cluster 1 H3 family member f [Source:HGNC Symbol;Acc:HGNC:4773]								protein_coding	HIST1H3F
ENSG00000118971	-0.915428	0.530187	6.52882	3.84804e-11	1.81321e-09	cyclin D2 [Source:HGNC Symbol;Acc:HGNC:1583]								protein_coding	CCND2
ENSG00000236039	-1.26792	0.415258	3.36365	3.94055e-11	1.8545e-09	NA								lincRNA	AC019117.1
ENSG00000196205	-1.15391	0.449406	7.14581	3.96432e-11	1.86338e-09	eukaryotic translation elongation factor 1 alpha 1 pseudogene 5 [Source:HGNC Symbol;Acc:HGNC:3200]								processed_pseudogene	EEF1A1P5
ENSG00000181019	-0.92007	0.528483	5.3868	4.00883e-11	1.88197e-09	NAD(P)H quinone dehydrogenase 1 [Source:HGNC Symbol;Acc:HGNC:2874]								protein_coding	NQO1
ENSG00000180611	-1.46269	0.362815	2.50697	4.08593e-11	1.9158e-09	Mab-21 domain containing 2 [Source:HGNC Symbol;Acc:HGNC:30438]								protein_coding	MB21D2
ENSG00000050438	-1.41886	0.374008	2.20265	4.11212e-11	1.9257e-09	solute carrier family 4 member 8 [Source:HGNC Symbol;Acc:HGNC:11034]								protein_coding	SLC4A8
ENSG00000227110	-1.06028	0.479539	4.60867	4.17126e-11	1.95099e-09	LMCD1 antisense RNA 1 (head to head) [Source:HGNC Symbol;Acc:HGNC:44477]								antisense	LMCD1-AS1
ENSG00000257103	0.8417	1.79216	6.99539	4.19645e-11	1.96035e-09	LSM14A, mRNA processing body assembly factor [Source:HGNC Symbol;Acc:HGNC:24489]								protein_coding	LSM14A
ENSG00000116991	0.848394	1.8005	7.11723	4.24846e-11	1.98222e-09	signal induced proliferation associated 1 like 2 [Source:HGNC Symbol;Acc:HGNC:23800]								protein_coding	SIPA1L2
ENSG00000141449	0.874352	1.83318	6.42897	4.32003e-11	2.01314e-09	growth regulation by estrogen in breast cancer 1 like [Source:HGNC Symbol;Acc:HGNC:31042]								protein_coding	GREB1L
ENSG00000145700	-2.03831	0.24345	1.33908	4.45652e-11	2.07419e-09	ankyrin repeat domain 31 [Source:HGNC Symbol;Acc:HGNC:26853]								protein_coding	ANKRD31
ENSG00000088538	-1.16165	0.447001	3.95824	4.85631e-11	2.2575e-09	dedicator of cytokinesis 3 [Source:HGNC Symbol;Acc:HGNC:2989]								protein_coding	DOCK3
ENSG00000132694	0.940182	1.91877	6.9647	4.87161e-11	2.26184e-09	Rho guanine nucleotide exchange factor 11 [Source:HGNC Symbol;Acc:HGNC:14580]								protein_coding	ARHGEF11
ENSG00000172164	-0.997631	0.500822	4.72514	4.93603e-11	2.28896e-09	syntrophin beta 1 [Source:HGNC Symbol;Acc:HGNC:11168]								protein_coding	SNTB1
ENSG00000198930	-0.938883	0.521636	5.11786	5.28585e-11	2.44818e-09	chondrosarcoma associated gene 1 [Source:HGNC Symbol;Acc:HGNC:24294]								protein_coding	CSAG1
ENSG00000144713	-0.842513	0.557671	8.61605	5.29339e-11	2.44869e-09	ribosomal protein L32 [Source:HGNC Symbol;Acc:HGNC:10336]								protein_coding	RPL32
ENSG00000100033	-2.04563	0.242217	0.969455	5.30189e-11	2.44964e-09	proline dehydrogenase 1 [Source:HGNC Symbol;Acc:HGNC:9453]								protein_coding	PRODH
ENSG00000080573	-2.05077	0.241355	0.711229	5.46222e-11	2.52065e-09	collagen type V alpha 3 chain [Source:HGNC Symbol;Acc:HGNC:14864]								protein_coding	COL5A3
ENSG00000261189	-1.36731	0.387613	2.69479	5.58985e-11	2.57642e-09	NA								antisense	AL031058.1
ENSG00000149380	1.60217	3.036	1.35545	5.90343e-11	2.71766e-09	prolyl 4-hydroxylase subunit alpha 3 [Source:HGNC Symbol;Acc:HGNC:30135]								protein_coding	P4HA3
ENSG00000064205	2.38597	5.22696	-0.207147	5.9118e-11	2.71821e-09	WNT1 inducible signaling pathway protein 2 [Source:HGNC Symbol;Acc:HGNC:12770]								protein_coding	WISP2
ENSG00000150779	-0.972508	0.509619	5.30429	5.98272e-11	2.74749e-09	translocase of inner mitochondrial membrane 8 homolog B [Source:HGNC Symbol;Acc:HGNC:11818]								protein_coding	TIMM8B
ENSG00000129562	-0.896871	0.53705	7.31917	6.48435e-11	2.97427e-09	defender against cell death 1 [Source:HGNC Symbol;Acc:HGNC:2664]								protein_coding	DAD1
ENSG00000168778	0.924027	1.8974	5.65891	6.63735e-11	3.03711e-09	tectonic family member 2 [Source:HGNC Symbol;Acc:HGNC:25774]								protein_coding	TCTN2
ENSG00000225546	-3.1929	0.109355	0.912093	6.63123e-11	3.03711e-09	long intergenic non-protein coding RNA 2476 [Source:HGNC Symbol;Acc:HGNC:53419]								lincRNA	LINC02476
ENSG00000158164	-1.15679	0.448508	4.26814	6.76088e-11	3.08991e-09	thymosin beta 15a [Source:HGNC Symbol;Acc:HGNC:30744]								protein_coding	TMSB15A
ENSG00000249572	-2.72501	0.151248	-0.485464	6.7728e-11	3.09164e-09	NA								antisense	AC034231.1
ENSG00000178033	-1.30206	0.405547	2.40343	6.88099e-11	3.13725e-09	calcium homeostasis modulator family member 5 [Source:HGNC Symbol;Acc:HGNC:21568]								protein_coding	CALHM5
ENSG00000130287	2.31988	4.9929	-0.00577357	7.24902e-11	3.30109e-09	neurocan [Source:HGNC Symbol;Acc:HGNC:2465]								protein_coding	NCAN
ENSG00000165264	-1.08897	0.470095	5.12729	7.32226e-11	3.33044e-09	NADH:ubiquinone oxidoreductase subunit B6 [Source:HGNC Symbol;Acc:HGNC:7701]								protein_coding	NDUFB6
ENSG00000110013	-1.43027	0.371061	1.82589	7.37828e-11	3.35191e-09	sialic acid acetylesterase [Source:HGNC Symbol;Acc:HGNC:18187]								protein_coding	SIAE
ENSG00000263266	-1.6051	0.328713	2.86291	7.44463e-11	3.37801e-09	ribosomal protein S7 pseudogene 1 [Source:HGNC Symbol;Acc:HGNC:17081]								processed_pseudogene	RPS7P1
ENSG00000244230	-3.24772	0.105278	3.18097	7.47529e-11	3.38788e-09	RNA, 7SL, cytoplasmic 151, pseudogene [Source:HGNC Symbol;Acc:HGNC:46167]								misc_RNA	RN7SL151P
ENSG00000231747	-2.49566	0.17731	0.873613	7.66509e-11	3.46975e-09	NA								processed_pseudogene	AC079922.1
ENSG00000255650	2.19533	4.57994	0.513285	7.7972e-11	3.52535e-09	FAM222A antisense RNA 1 [Source:HGNC Symbol;Acc:HGNC:28223]								antisense	FAM222A-AS1
ENSG00000115128	-1.05306	0.481943	6.209	8.04144e-11	3.63146e-09	splicing factor 3b subunit 6 [Source:HGNC Symbol;Acc:HGNC:30096]								protein_coding	SF3B6
ENSG00000123609	-1.20545	0.433633	2.95281	8.11453e-11	3.66011e-09	N-myc and STAT interactor [Source:HGNC Symbol;Acc:HGNC:7854]								protein_coding	NMI
ENSG00000230989	-0.924162	0.526986	6.65061	8.13884e-11	3.66673e-09	heat shock factor binding protein 1 [Source:HGNC Symbol;Acc:HGNC:5203]								protein_coding	HSBP1
ENSG00000138326	-0.875998	0.544877	8.52607	8.57394e-11	3.85817e-09	ribosomal protein S24 [Source:HGNC Symbol;Acc:HGNC:10411]								protein_coding	RPS24
ENSG00000197106	3.5349	11.5907	-1.23624	8.66762e-11	3.89571e-09	solute carrier family 6 member 17 [Source:HGNC Symbol;Acc:HGNC:31399]								protein_coding	SLC6A17
ENSG00000198774	-1.20286	0.434414	3.65094	8.95376e-11	4.01956e-09	Ras association domain family member 9 [Source:HGNC Symbol;Acc:HGNC:15739]								protein_coding	RASSF9
ENSG00000162909	0.828317	1.77561	7.90154	8.98685e-11	4.02965e-09	calpain 2 [Source:HGNC Symbol;Acc:HGNC:1479]								protein_coding	CAPN2
ENSG00000122406	-0.859826	0.551019	9.63505	9.06947e-11	4.05712e-09	ribosomal protein L5 [Source:HGNC Symbol;Acc:HGNC:10360]								protein_coding	RPL5
ENSG00000168028	-0.830918	0.562171	9.39319	9.06564e-11	4.05712e-09	ribosomal protein SA [Source:HGNC Symbol;Acc:HGNC:6502]								protein_coding	RPSA
ENSG00000156113	1.5753	2.97998	1.96226	9.29635e-11	4.15372e-09	potassium calcium-activated channel subfamily M alpha 1 [Source:HGNC Symbol;Acc:HGNC:6284]								protein_coding	KCNMA1
ENSG00000151715	-1.80884	0.28542	0.683447	9.47292e-11	4.22764e-09	transmembrane protein 45B [Source:HGNC Symbol;Acc:HGNC:25194]								protein_coding	TMEM45B
ENSG00000189184	0.878538	1.83851	9.05171	9.57858e-11	4.26978e-09	protocadherin 18 [Source:HGNC Symbol;Acc:HGNC:14268]								protein_coding	PCDH18
ENSG00000120875	1.03887	2.05462	4.9064	9.59639e-11	4.2727e-09	dual specificity phosphatase 4 [Source:HGNC Symbol;Acc:HGNC:3070]								protein_coding	DUSP4
ENSG00000082213	-1.02813	0.490346	4.67697	9.74749e-11	4.33034e-09	chromosome 5 open reading frame 22 [Source:HGNC Symbol;Acc:HGNC:25639]								protein_coding	C5orf22
ENSG00000103222	1.0317	2.04444	13.0056	9.74866e-11	4.33034e-09	ATP binding cassette subfamily C member 1 [Source:HGNC Symbol;Acc:HGNC:51]								protein_coding	ABCC1
ENSG00000267745	-2.4444	0.183723	0.0681156	1.0001e-10	4.43724e-09	NA								processed_transcript	AC060766.7
ENSG00000175305	-1.00944	0.496738	6.00146	1.04141e-10	4.61515e-09	cyclin E2 [Source:HGNC Symbol;Acc:HGNC:1590]								protein_coding	CCNE2
ENSG00000164124	-3.00039	0.124966	-0.0185084	1.061e-10	4.69645e-09	transmembrane protein 144 [Source:HGNC Symbol;Acc:HGNC:25633]								protein_coding	TMEM144
ENSG00000259719	-3.60552	0.0821544	-1.25431	1.07679e-10	4.76082e-09	long intergenic non-protein coding RNA 2284 [Source:HGNC Symbol;Acc:HGNC:53201]								lincRNA	LINC02284
ENSG00000196235	1.07549	2.10743	6.27014	1.08341e-10	4.7845e-09	SPT5 homolog, DSIF elongation factor subunit [Source:HGNC Symbol;Acc:HGNC:11469]								protein_coding	SUPT5H
ENSG00000171435	0.973546	1.96366	6.74451	1.08686e-10	4.79417e-09	kinase suppressor of ras 2 [Source:HGNC Symbol;Acc:HGNC:18610]								protein_coding	KSR2
ENSG00000139318	-1.07419	0.474939	4.08418	1.09991e-10	4.8461e-09	dual specificity phosphatase 6 [Source:HGNC Symbol;Acc:HGNC:3072]								protein_coding	DUSP6
ENSG00000080224	-3.79077	0.0722546	3.28771	1.12283e-10	4.94137e-09	EPH receptor A6 [Source:HGNC Symbol;Acc:HGNC:19296]								protein_coding	EPHA6
ENSG00000080503	-0.830694	0.562259	6.32891	1.14976e-10	5.05402e-09	SWI/SNF related, matrix associated, actin dependent regulator of chromatin, subfamily a, member 2 [Source:HGNC Symbol;Acc:HGNC:11098]								protein_coding	SMARCA2
ENSG00000007255	-1.56475	0.338037	2.19091	1.16169e-10	5.10055e-09	trafficking protein particle complex 6A [Source:HGNC Symbol;Acc:HGNC:23069]								protein_coding	TRAPPC6A
ENSG00000112378	-0.911845	0.531505	6.25216	1.17571e-10	5.15616e-09	PERP, TP53 apoptosis effector [Source:HGNC Symbol;Acc:HGNC:17637]								protein_coding	PERP
ENSG00000130584	1.49722	2.82297	2.77492	1.22492e-10	5.36577e-09	zinc finger and BTB domain containing 46 [Source:HGNC Symbol;Acc:HGNC:16094]								protein_coding	ZBTB46
ENSG00000143674	1.02222	2.03104	4.2116	1.25625e-10	5.49668e-09	mitogen-activated protein kinase kinase kinase 21 [Source:HGNC Symbol;Acc:HGNC:29798]								protein_coding	MAP3K21
ENSG00000101191	0.969892	1.95869	7.04382	1.26483e-10	5.52783e-09	death inducer-obliterator 1 [Source:HGNC Symbol;Acc:HGNC:2680]								protein_coding	DIDO1
ENSG00000255693	-1.56217	0.338642	1.86072	1.36407e-10	5.95471e-09	long intergenic non-protein coding RNA 2389 [Source:HGNC Symbol;Acc:HGNC:53316]								lincRNA	LINC02389
ENSG00000272657	1.449	2.7302	2.81435	1.3836e-10	6.03302e-09	NA								processed_transcript	AP000317.2
ENSG00000087074	1.03594	2.05045	5.66084	1.38523e-10	6.03323e-09	protein phosphatase 1 regulatory subunit 15A [Source:HGNC Symbol;Acc:HGNC:14375]								protein_coding	PPP1R15A
ENSG00000134057	-0.806775	0.571658	7.45494	1.4587e-10	6.34593e-09	cyclin B1 [Source:HGNC Symbol;Acc:HGNC:1579]								protein_coding	CCNB1
ENSG00000101928	-1.16617	0.445604	4.3677	1.4636e-10	6.35995e-09	motile sperm domain containing 1 [Source:HGNC Symbol;Acc:HGNC:25235]								protein_coding	MOSPD1
ENSG00000143515	0.949901	1.93174	6.48985	1.46574e-10	6.36199e-09	ATPase phospholipid transporting 8B2 [Source:HGNC Symbol;Acc:HGNC:13534]								protein_coding	ATP8B2
ENSG00000166377	0.912657	1.88251	5.73758	1.49878e-10	6.49056e-09	ATPase phospholipid transporting 9B (putative) [Source:HGNC Symbol;Acc:HGNC:13541]								protein_coding	ATP9B
ENSG00000247092	-1.02499	0.491415	4.43581	1.49762e-10	6.49056e-09	small nucleolar RNA host gene 10 [Source:HGNC Symbol;Acc:HGNC:27510]								antisense	SNHG10
ENSG00000229962	-2.10495	0.232459	0.0377775	1.51654e-10	6.55998e-09	NA								lincRNA	AP000221.1
ENSG00000227199	-1.29413	0.407783	2.94022	1.55018e-10	6.69788e-09	ST7 antisense RNA 1 [Source:HGNC Symbol;Acc:HGNC:16000]								antisense	ST7-AS1
ENSG00000200488	-1.40021	0.378874	8.88114	1.56739e-10	6.76456e-09	RNA, 7SK small nuclear pseudogene 203 [Source:HGNC Symbol;Acc:HGNC:45927]								misc_RNA	RN7SKP203
ENSG00000154305	0.808342	1.7512	7.20935	1.5983e-10	6.8901e-09	MIA family member 3, ER export factor [Source:HGNC Symbol;Acc:HGNC:24008]								protein_coding	MIA3
ENSG00000248397	-2.66708	0.157445	-0.430714	1.64352e-10	7.07701e-09	long intergenic non-protein coding RNA 498 [Source:HGNC Symbol;Acc:HGNC:43435]								lincRNA	LINC00498
ENSG00000219023	-1.76992	0.293226	2.36243	1.67106e-10	7.18747e-09	NA								processed_pseudogene	AL033519.2
ENSG00000088367	1.42573	2.6865	3.11552	1.74827e-10	7.51105e-09	erythrocyte membrane protein band 4.1 like 1 [Source:HGNC Symbol;Acc:HGNC:3378]								protein_coding	EPB41L1
ENSG00000150712	-0.851854	0.554072	6.08415	1.76889e-10	7.59104e-09	myotubularin related protein 12 [Source:HGNC Symbol;Acc:HGNC:18191]								protein_coding	MTMR12
ENSG00000137166	1.33116	2.51605	5.87067	1.77721e-10	7.61814e-09	forkhead box P4 [Source:HGNC Symbol;Acc:HGNC:20842]								protein_coding	FOXP4
ENSG00000105855	-0.84224	0.557777	7.43965	1.80748e-10	7.73917e-09	integrin subunit beta 8 [Source:HGNC Symbol;Acc:HGNC:6163]								protein_coding	ITGB8
ENSG00000154760	-4.23397	0.0531431	-1.70149	1.81262e-10	7.75241e-09	schlafen family member 13 [Source:HGNC Symbol;Acc:HGNC:26481]								protein_coding	SLFN13
ENSG00000138678	0.828703	1.77609	6.23416	1.8161e-10	7.75855e-09	glycerol-3-phosphate acyltransferase 3 [Source:HGNC Symbol;Acc:HGNC:28157]								protein_coding	GPAT3
ENSG00000125148	-1.07768	0.473789	4.40175	1.82553e-10	7.7901e-09	metallothionein 2A [Source:HGNC Symbol;Acc:HGNC:7406]								protein_coding	MT2A
ENSG00000267131	1.4822	2.79375	2.37675	1.87564e-10	7.99492e-09	NA								antisense	AC005746.2
ENSG00000178075	-2.26407	0.208184	0.00341848	1.8795e-10	8.0024e-09	GRAM domain containing 1C [Source:HGNC Symbol;Acc:HGNC:25252]								protein_coding	GRAMD1C
ENSG00000135046	-0.89606	0.537352	8.25139	1.93933e-10	8.24395e-09	annexin A1 [Source:HGNC Symbol;Acc:HGNC:533]								protein_coding	ANXA1
ENSG00000167720	-1.21849	0.429733	2.66825	1.94057e-10	8.24395e-09	serine racemase [Source:HGNC Symbol;Acc:HGNC:14398]								protein_coding	SRR
ENSG00000100558	-2.27862	0.206094	-0.164533	2.02559e-10	8.59553e-09	pleckstrin 2 [Source:HGNC Symbol;Acc:HGNC:19238]								protein_coding	PLEK2
ENSG00000130699	1.07327	2.10419	5.5369	2.04797e-10	8.68081e-09	TATA-box binding protein associated factor 4 [Source:HGNC Symbol;Acc:HGNC:11537]								protein_coding	TAF4
ENSG00000135211	-1.11916	0.460361	4.53802	2.06858e-10	8.75681e-09	transmembrane protein 60 [Source:HGNC Symbol;Acc:HGNC:21754]								protein_coding	TMEM60
ENSG00000151500	-0.881337	0.542864	5.39214	2.07052e-10	8.75681e-09	thymocyte nuclear protein 1 [Source:HGNC Symbol;Acc:HGNC:29560]								protein_coding	THYN1
ENSG00000255639	1.45927	2.7497	1.48235	2.10795e-10	8.90521e-09	NA								protein_coding	AC005833.2
ENSG00000245910	-1.01829	0.493703	4.72453	2.14958e-10	9.071e-09	small nucleolar RNA host gene 6 [Source:HGNC Symbol;Acc:HGNC:32965]								processed_transcript	SNHG6
ENSG00000264522	0.863461	1.8194	7.08501	2.27021e-10	9.56941e-09	OTU deubiquitinase 7B [Source:HGNC Symbol;Acc:HGNC:16683]								protein_coding	OTUD7B
ENSG00000222042	-2.13193	0.228153	0.68384	2.33072e-10	9.81357e-09	NA								lincRNA	AP001341.1
ENSG00000101126	0.820936	1.76655	7.46256	2.35449e-10	9.90268e-09	activity dependent neuroprotector homeobox [Source:HGNC Symbol;Acc:HGNC:15766]								protein_coding	ADNP
ENSG00000116251	-0.841509	0.558059	7.9197	2.38828e-10	1.00337e-08	ribosomal protein L22 [Source:HGNC Symbol;Acc:HGNC:10315]								protein_coding	RPL22
ENSG00000253882	2.3442	5.07777	-0.0770183	2.40729e-10	1.01024e-08	NA								transcribed_unprocessed_pseudogene	AC099548.2
ENSG00000135439	-1.61352	0.326799	2.18872	2.42951e-10	1.01844e-08	ArfGAP with GTPase domain, ankyrin repeat and PH domain 2 [Source:HGNC Symbol;Acc:HGNC:16921]								protein_coding	AGAP2
ENSG00000119699	0.90203	1.86869	5.87071	2.45152e-10	1.02653e-08	transforming growth factor beta 3 [Source:HGNC Symbol;Acc:HGNC:11769]								protein_coding	TGFB3
ENSG00000167978	1.19108	2.28324	8.55657	2.46591e-10	1.03142e-08	serine/arginine repetitive matrix 2 [Source:HGNC Symbol;Acc:HGNC:16639]								protein_coding	SRRM2
ENSG00000213988	-3.50599	0.0880221	0.478065	2.52603e-10	1.0554e-08	zinc finger protein 90 [Source:HGNC Symbol;Acc:HGNC:13165]								protein_coding	ZNF90
ENSG00000101337	0.917744	1.88916	7.13438	2.61137e-10	1.08986e-08	transmembrane 9 superfamily member 4 [Source:HGNC Symbol;Acc:HGNC:30797]								protein_coding	TM9SF4
ENSG00000180398	-0.802756	0.573253	7.38515	2.63892e-10	1.10015e-08	multiple coagulation factor deficiency 2 [Source:HGNC Symbol;Acc:HGNC:18451]								protein_coding	MCFD2
ENSG00000128591	1.27636	2.42227	6.73656	2.70753e-10	1.12751e-08	filamin C [Source:HGNC Symbol;Acc:HGNC:3756]								protein_coding	FLNC
ENSG00000212916	-1.23659	0.424374	2.91671	2.73762e-10	1.1388e-08	microtubule associated protein 10 [Source:HGNC Symbol;Acc:HGNC:29265]								protein_coding	MAP10
ENSG00000155959	-1.03796	0.487017	7.19075	2.75533e-10	1.14491e-08	VHL binding protein 1 [Source:HGNC Symbol;Acc:HGNC:12662]								protein_coding	VBP1
ENSG00000230490	1.0566	2.08003	4.04	2.80415e-10	1.16392e-08	NA								lincRNA	AL139383.1
ENSG00000107960	-1.13805	0.454373	3.24788	2.82694e-10	1.1721e-08	STN1, CST complex subunit [Source:HGNC Symbol;Acc:HGNC:26200]								protein_coding	STN1
ENSG00000048540	0.831403	1.77942	7.35419	2.93397e-10	1.21515e-08	LIM domain only 3 [Source:HGNC Symbol;Acc:HGNC:6643]								protein_coding	LMO3
ENSG00000107807	2.38262	5.21482	0.0416196	2.95825e-10	1.22387e-08	T cell leukemia homeobox 1 [Source:HGNC Symbol;Acc:HGNC:5056]								protein_coding	TLX1
ENSG00000129353	1.02168	2.03028	6.17412	2.98773e-10	1.23472e-08	solute carrier family 44 member 2 [Source:HGNC Symbol;Acc:HGNC:17292]								protein_coding	SLC44A2
ENSG00000063015	-1.56962	0.336898	3.23883	3.05379e-10	1.26065e-08	seizure related 6 homolog [Source:HGNC Symbol;Acc:HGNC:15955]								protein_coding	SEZ6
ENSG00000203279	-3.54673	0.0855711	-1.20966	3.13406e-10	1.29238e-08	NA								lincRNA	AL590705.1
ENSG00000178150	-1.98392	0.252801	0.239683	3.1959e-10	1.31645e-08	zinc finger protein 114 [Source:HGNC Symbol;Acc:HGNC:12894]								protein_coding	ZNF114
ENSG00000137198	0.937234	1.91485	5.33983	3.23719e-10	1.33202e-08	guanosine monophosphate reductase [Source:HGNC Symbol;Acc:HGNC:4376]								protein_coding	GMPR
ENSG00000132669	1.13369	2.1942	3.16119	3.30866e-10	1.35995e-08	Ras and Rab interactor 2 [Source:HGNC Symbol;Acc:HGNC:18750]								protein_coding	RIN2
ENSG00000133818	1.98593	3.96119	0.773593	3.55457e-10	1.45945e-08	RAS related 2 [Source:HGNC Symbol;Acc:HGNC:17271]								protein_coding	RRAS2
ENSG00000220749	-1.59112	0.331913	3.14628	3.6026e-10	1.47757e-08	ribosomal protein L21 pseudogene 28 [Source:HGNC Symbol;Acc:HGNC:36258]								processed_pseudogene	RPL21P28
ENSG00000161513	-1.18828	0.438825	4.88215	3.69023e-10	1.51188e-08	ferredoxin reductase [Source:HGNC Symbol;Acc:HGNC:3642]								protein_coding	FDXR
ENSG00000229292	-3.75552	0.0740416	-1.60142	3.97309e-10	1.62601e-08	ret finger protein like 4A like 1 [Source:HGNC Symbol;Acc:HGNC:45147]								protein_coding	RFPL4AL1
ENSG00000237506	-1.68953	0.310027	2.62141	4.02464e-10	1.64534e-08	ribosomal protein SA pseudogene 15 [Source:HGNC Symbol;Acc:HGNC:31464]								processed_pseudogene	RPSAP15
ENSG00000214401	-1.34766	0.39293	2.37627	4.23083e-10	1.72777e-08	KANSL1 antisense RNA 1 [Source:HGNC Symbol;Acc:HGNC:43740]								antisense	KANSL1-AS1
ENSG00000213741	-0.898628	0.536397	7.20738	4.26948e-10	1.74168e-08	ribosomal protein S29 [Source:HGNC Symbol;Acc:HGNC:10419]								protein_coding	RPS29
ENSG00000108960	-1.01033	0.496434	5.06631	4.34317e-10	1.76984e-08	monocyte to macrophage differentiation associated [Source:HGNC Symbol;Acc:HGNC:7153]								protein_coding	MMD
ENSG00000130517	1.20977	2.31301	3.2907	4.39087e-10	1.78736e-08	pyroglutamyl-peptidase I [Source:HGNC Symbol;Acc:HGNC:13568]								protein_coding	PGPEP1
ENSG00000164099	-0.777315	0.583452	9.12257	4.39727e-10	1.78805e-08	serine protease 12 [Source:HGNC Symbol;Acc:HGNC:9477]								protein_coding	PRSS12
ENSG00000125834	0.957113	1.94142	6.2021	4.41685e-10	1.79409e-08	serine/threonine kinase 35 [Source:HGNC Symbol;Acc:HGNC:16254]								protein_coding	STK35
ENSG00000108387	-1.03683	0.487398	4.17702	4.43068e-10	1.79779e-08	septin 4 [Source:HGNC Symbol;Acc:HGNC:9165]								protein_coding	SEPT4
ENSG00000147119	-1.09316	0.468735	5.58207	4.46543e-10	1.80995e-08	carbohydrate sulfotransferase 7 [Source:HGNC Symbol;Acc:HGNC:13817]								protein_coding	CHST7
ENSG00000175061	-0.808327	0.571044	7.94004	4.47414e-10	1.81155e-08	LRRC75A antisense RNA 1 [Source:HGNC Symbol;Acc:HGNC:28619]								processed_transcript	LRRC75A-AS1
ENSG00000159388	-1.13535	0.455224	3.96042	4.53315e-10	1.83349e-08	BTG anti-proliferation factor 2 [Source:HGNC Symbol;Acc:HGNC:1131]								protein_coding	BTG2
ENSG00000257114	-2.59514	0.165495	-0.699903	4.61151e-10	1.8632e-08	long intergenic non-protein coding RNA 2450 [Source:HGNC Symbol;Acc:HGNC:53382]								lincRNA	LINC02450
ENSG00000124333	-0.875421	0.545095	6.46441	4.6369e-10	1.87146e-08	vesicle associated membrane protein 7 [Source:HGNC Symbol;Acc:HGNC:11486]								protein_coding	VAMP7
ENSG00000248596	-2.63413	0.161083	-0.711143	4.66002e-10	1.8788e-08	NA								processed_transcript	AC139491.2
ENSG00000272642	-2.95564	0.128903	-0.787285	4.68538e-10	1.88702e-08	NA								lincRNA	AP003121.1
ENSG00000249743	2.91716	7.55356	-0.768434	4.80207e-10	1.93197e-08	NA								lincRNA	AC116345.1
ENSG00000127863	0.781262	1.71863	8.04154	4.80842e-10	1.93248e-08	TNF receptor superfamily member 19 [Source:HGNC Symbol;Acc:HGNC:11915]								protein_coding	TNFRSF19
ENSG00000107731	1.04987	2.07034	6.28345	4.86728e-10	1.95406e-08	unc-5 netrin receptor B [Source:HGNC Symbol;Acc:HGNC:12568]								protein_coding	UNC5B
ENSG00000273129	-3.45573	0.0911425	-1.0979	4.88159e-10	1.95774e-08	PTGS2 antisense NFKB1 complex-mediated expression regulator RNA [Source:HGNC Symbol;Acc:HGNC:50552]								lincRNA	PACERR
ENSG00000260260	-1.37976	0.384282	2.9415	4.88931e-10	1.95877e-08	small nucleolar RNA host gene 19 [Source:HGNC Symbol;Acc:HGNC:49574]								lincRNA	SNHG19
ENSG00000254261	-2.46269	0.181408	-0.127287	4.89665e-10	1.95964e-08	NA								lincRNA	AL451137.1
ENSG00000060558	-1.86045	0.275391	0.301504	4.91511e-10	1.96496e-08	G protein subunit alpha 15 [Source:HGNC Symbol;Acc:HGNC:4383]								protein_coding	GNA15
ENSG00000143147	0.87972	1.84002	6.3469	4.92743e-10	1.96781e-08	G protein-coupled receptor 161 [Source:HGNC Symbol;Acc:HGNC:23694]								protein_coding	GPR161
ENSG00000117983	1.84084	3.58219	3.36961	4.96006e-10	1.97876e-08	mucin 5B, oligomeric mucus/gel-forming [Source:HGNC Symbol;Acc:HGNC:7516]								protein_coding	MUC5B
ENSG00000274267	-0.843227	0.557395	9.23045	4.97928e-10	1.98435e-08	histone cluster 1 H3 family member b [Source:HGNC Symbol;Acc:HGNC:4776]								protein_coding	HIST1H3B
ENSG00000160695	-0.951952	0.516933	4.91534	5.0066e-10	1.99314e-08	VPS11, CORVET/HOPS core subunit [Source:HGNC Symbol;Acc:HGNC:14583]								protein_coding	VPS11
ENSG00000168092	-0.808756	0.570874	7.85799	5.06091e-10	2.01265e-08	platelet activating factor acetylhydrolase 1b catalytic subunit 2 [Source:HGNC Symbol;Acc:HGNC:8575]								protein_coding	PAFAH1B2
ENSG00000147488	2.23814	4.71789	0.522127	5.2295e-10	2.07752e-08	ST18, C2H2C-type zinc finger [Source:HGNC Symbol;Acc:HGNC:18695]								protein_coding	ST18
ENSG00000117410	-0.84697	0.555951	6.52356	5.31505e-10	2.10921e-08	ATPase H+ transporting V0 subunit b [Source:HGNC Symbol;Acc:HGNC:861]								protein_coding	ATP6V0B
ENSG00000173559	1.03935	2.05529	4.29806	5.32036e-10	2.10921e-08	nucleic acid binding protein 1 [Source:HGNC Symbol;Acc:HGNC:26232]								protein_coding	NABP1
ENSG00000187554	2.12604	4.36519	0.00348966	5.47846e-10	2.16736e-08	toll like receptor 5 [Source:HGNC Symbol;Acc:HGNC:11851]								protein_coding	TLR5
ENSG00000241061	-1.68266	0.311508	3.03134	5.47319e-10	2.16736e-08	ribosomal protein L5 pseudogene 1 [Source:HGNC Symbol;Acc:HGNC:10361]								processed_pseudogene	RPL5P1
ENSG00000007866	1.31809	2.49336	4.12367	5.55092e-10	2.19374e-08	TEA domain transcription factor 3 [Source:HGNC Symbol;Acc:HGNC:11716]								protein_coding	TEAD3
ENSG00000178464	-1.47859	0.35884	3.17424	5.56466e-10	2.19688e-08	ribosomal protein L10 pseudogene 16 [Source:HGNC Symbol;Acc:HGNC:36882]								processed_pseudogene	RPL10P16
ENSG00000213639	-0.782248	0.58146	7.08407	5.58818e-10	2.20388e-08	protein phosphatase 1 catalytic subunit beta [Source:HGNC Symbol;Acc:HGNC:9282]								protein_coding	PPP1CB
ENSG00000104312	-0.918723	0.528977	4.94009	5.65555e-10	2.22813e-08	receptor interacting serine/threonine kinase 2 [Source:HGNC Symbol;Acc:HGNC:10020]								protein_coding	RIPK2
ENSG00000270112	-2.51396	0.175075	-0.525162	6.04931e-10	2.3808e-08	NA								processed_transcript	AC090241.2
ENSG00000250320	-0.98421	0.505502	4.67982	6.05632e-10	2.38109e-08	NA								antisense	AC113383.1
ENSG00000155368	-0.925834	0.526376	5.70506	6.09578e-10	2.39412e-08	diazepam binding inhibitor, acyl-CoA binding protein [Source:HGNC Symbol;Acc:HGNC:2690]								protein_coding	DBI
ENSG00000116299	-1.47994	0.358504	1.46852	6.29433e-10	2.46955e-08	KIAA1324 [Source:HGNC Symbol;Acc:HGNC:29618]								protein_coding	KIAA1324
ENSG00000137133	-1.03802	0.486996	3.91882	6.35227e-10	2.48971e-08	histidine triad nucleotide binding protein 2 [Source:HGNC Symbol;Acc:HGNC:18344]								protein_coding	HINT2
ENSG00000273238	-2.19121	0.218967	0.27272	6.38204e-10	2.4988e-08	NA								protein_coding	AC116565.1
ENSG00000138119	0.796839	1.73729	8.14811	6.47011e-10	2.53067e-08	myoferlin [Source:HGNC Symbol;Acc:HGNC:3656]								protein_coding	MYOF
ENSG00000247416	-4.17202	0.055475	-1.75767	6.82423e-10	2.66644e-08	NA								antisense	AP000802.1
ENSG00000243944	-1.83201	0.280874	1.35865	6.95685e-10	2.71546e-08	NA								antisense	AC117386.2
ENSG00000277918	-1.90301	0.267385	2.14946	7.05011e-10	2.74904e-08	NA								snRNA	RF00003
ENSG00000235448	-1.38843	0.381979	2.27613	7.23774e-10	2.8193e-08	LURAP1L antisense RNA 1 [Source:HGNC Symbol;Acc:HGNC:49761]								antisense	LURAP1L-AS1
ENSG00000169908	-0.966037	0.51191	4.72281	7.37615e-10	2.87027e-08	transmembrane 4 L six family member 1 [Source:HGNC Symbol;Acc:HGNC:11853]								protein_coding	TM4SF1
ENSG00000273693	-3.60039	0.0824472	-1.24146	7.52547e-10	2.92538e-08	chromosome 2 open reading frame 27A pseudogene 1 [Source:HGNC Symbol;Acc:HGNC:38413]								processed_pseudogene	C2orf27AP1
ENSG00000166145	1.68995	3.22646	1.14469	7.56402e-10	2.93736e-08	serine peptidase inhibitor, Kunitz type 1 [Source:HGNC Symbol;Acc:HGNC:11246]								protein_coding	SPINT1
ENSG00000231106	-4.82766	0.0352151	-2.00632	7.65277e-10	2.96879e-08	long intergenic non-protein coding RNA 1436 [Source:HGNC Symbol;Acc:HGNC:50754]								lincRNA	LINC01436
ENSG00000163624	1.36579	2.57718	1.97362	7.80197e-10	3.02211e-08	CDP-diacylglycerol synthase 1 [Source:HGNC Symbol;Acc:HGNC:1800]								protein_coding	CDS1
ENSG00000164604	-3.40744	0.0942448	-0.986701	7.80614e-10	3.02211e-08	G protein-coupled receptor 85 [Source:HGNC Symbol;Acc:HGNC:4536]								protein_coding	GPR85
ENSG00000146733	-0.922749	0.527503	5.74591	7.87696e-10	3.04642e-08	phosphoserine phosphatase [Source:HGNC Symbol;Acc:HGNC:9577]								protein_coding	PSPH
ENSG00000106546	-1.02595	0.491086	4.39423	8.10973e-10	3.13326e-08	aryl hydrocarbon receptor [Source:HGNC Symbol;Acc:HGNC:348]								protein_coding	AHR
ENSG00000198780	-0.835466	0.560402	6.52149	8.12183e-10	3.13475e-08	family with sequence similarity 169 member A [Source:HGNC Symbol;Acc:HGNC:29138]								protein_coding	FAM169A
ENSG00000153721	0.82208	1.76795	6.63096	8.33169e-10	3.21248e-08	CNKSR family member 3 [Source:HGNC Symbol;Acc:HGNC:23034]								protein_coding	CNKSR3
ENSG00000182985	-0.773884	0.584841	8.69391	8.39198e-10	3.23244e-08	cell adhesion molecule 1 [Source:HGNC Symbol;Acc:HGNC:5951]								protein_coding	CADM1
ENSG00000169248	-3.50364	0.0881655	-1.23294	8.55949e-10	3.29363e-08	C-X-C motif chemokine ligand 11 [Source:HGNC Symbol;Acc:HGNC:10638]								protein_coding	CXCL11
ENSG00000282804	4.29941	19.6903	-1.75005	8.70498e-10	3.34622e-08	NA								protein_coding	AL512428.1
ENSG00000183853	0.874424	1.83328	8.31677	8.78918e-10	3.37517e-08	kirre like nephrin family adhesion molecule 1 [Source:HGNC Symbol;Acc:HGNC:15734]								protein_coding	KIRREL1
ENSG00000160117	1.45688	2.74513	2.16396	9.04093e-10	3.46834e-08	ankyrin repeat and LEM domain containing 1 [Source:HGNC Symbol;Acc:HGNC:26812]								protein_coding	ANKLE1
ENSG00000010404	-0.836044	0.560177	6.41783	9.12369e-10	3.49655e-08	iduronate 2-sulfatase [Source:HGNC Symbol;Acc:HGNC:5389]								protein_coding	IDS
ENSG00000167723	1.4799	2.7893	2.0988	9.16145e-10	3.50749e-08	transient receptor potential cation channel subfamily V member 3 [Source:HGNC Symbol;Acc:HGNC:18084]								protein_coding	TRPV3
ENSG00000101493	0.95504	1.93863	6.075	9.42563e-10	3.605e-08	zinc finger protein 516 [Source:HGNC Symbol;Acc:HGNC:28990]								protein_coding	ZNF516
ENSG00000198873	1.07324	2.10415	4.84451	9.57005e-10	3.65655e-08	G protein-coupled receptor kinase 5 [Source:HGNC Symbol;Acc:HGNC:4544]								protein_coding	GRK5
ENSG00000102174	-0.892286	0.53876	4.88585	9.75879e-10	3.72492e-08	phosphate regulating endopeptidase homolog X-linked [Source:HGNC Symbol;Acc:HGNC:8918]								protein_coding	PHEX
ENSG00000122786	0.753404	1.68577	8.49995	9.83906e-10	3.75178e-08	caldesmon 1 [Source:HGNC Symbol;Acc:HGNC:1441]								protein_coding	CALD1
ENSG00000139438	1.39439	2.62877	4.97392	9.85486e-10	3.75404e-08	family with sequence similarity 222 member A [Source:HGNC Symbol;Acc:HGNC:25915]								protein_coding	FAM222A
ENSG00000135519	-1.40919	0.376522	4.64383	9.93636e-10	3.78129e-08	potassium voltage-gated channel subfamily H member 3 [Source:HGNC Symbol;Acc:HGNC:6252]								protein_coding	KCNH3
ENSG00000243444	1.15185	2.22199	2.72803	9.97924e-10	3.79381e-08	paralemmin 2 [Source:HGNC Symbol;Acc:HGNC:15845]								protein_coding	PALM2
ENSG00000105186	0.861831	1.81734	5.85819	1.03093e-09	3.91539e-08	ankyrin repeat domain 27 [Source:HGNC Symbol;Acc:HGNC:25310]								protein_coding	ANKRD27
ENSG00000176209	-1.06433	0.478194	3.67739	1.03913e-09	3.94259e-08	small integral membrane protein 19 [Source:HGNC Symbol;Acc:HGNC:25166]								protein_coding	SMIM19
ENSG00000074047	1.04615	2.06501	7.7627	1.06226e-09	4.02631e-08	GLI family zinc finger 2 [Source:HGNC Symbol;Acc:HGNC:4318]								protein_coding	GLI2
ENSG00000240065	-1.12666	0.457975	3.93785	1.06636e-09	4.03782e-08	proteasome subunit beta 9 [Source:HGNC Symbol;Acc:HGNC:9546]								protein_coding	PSMB9
ENSG00000169567	-0.866661	0.548415	7.23688	1.07975e-09	4.08444e-08	histidine triad nucleotide binding protein 1 [Source:HGNC Symbol;Acc:HGNC:4912]								protein_coding	HINT1
ENSG00000018699	-0.897603	0.536778	4.78815	1.10007e-09	4.15718e-08	tetratricopeptide repeat domain 27 [Source:HGNC Symbol;Acc:HGNC:25986]								protein_coding	TTC27
ENSG00000273024	0.987416	1.98263	4.63176	1.11652e-09	4.21513e-08	integrator complex subunit 4 pseudogene 2 [Source:HGNC Symbol;Acc:HGNC:22351]								transcribed_unprocessed_pseudogene	INTS4P2
ENSG00000234779	-1.84128	0.279075	0.533176	1.1376e-09	4.29047e-08	BNC2 antisense RNA 1 [Source:HGNC Symbol;Acc:HGNC:53727]								antisense	BNC2-AS1
ENSG00000144452	-1.81523	0.28416	1.34023	1.15076e-09	4.33577e-08	ATP binding cassette subfamily A member 12 [Source:HGNC Symbol;Acc:HGNC:14637]								protein_coding	ABCA12
ENSG00000164032	-0.808534	0.570962	8.08695	1.15983e-09	4.36562e-08	H2A histone family member Z [Source:HGNC Symbol;Acc:HGNC:4741]								protein_coding	H2AFZ
ENSG00000245067	-2.13358	0.227892	-0.156603	1.16527e-09	4.38178e-08	IGFBP7 antisense RNA 1 [Source:HGNC Symbol;Acc:HGNC:40296]								antisense	IGFBP7-AS1
ENSG00000013588	1.38729	2.61587	2.45066	1.17882e-09	4.42834e-08	G protein-coupled receptor class C group 5 member A [Source:HGNC Symbol;Acc:HGNC:9836]								protein_coding	GPRC5A
ENSG00000197238	-1.29197	0.408394	3.64405	1.19555e-09	4.48675e-08	histone cluster 1 H4 family member j [Source:HGNC Symbol;Acc:HGNC:4785]								protein_coding	HIST1H4J
ENSG00000164307	-0.811718	0.569703	6.23545	1.21558e-09	4.5574e-08	endoplasmic reticulum aminopeptidase 1 [Source:HGNC Symbol;Acc:HGNC:18173]								protein_coding	ERAP1
ENSG00000160131	-0.91067	0.531938	8.06978	1.217e-09	4.55823e-08	VMA21, vacuolar ATPase assembly factor [Source:HGNC Symbol;Acc:HGNC:22082]								protein_coding	VMA21
ENSG00000130164	0.920203	1.89238	6.41878	1.2389e-09	4.63568e-08	low density lipoprotein receptor [Source:HGNC Symbol;Acc:HGNC:6547]								protein_coding	LDLR
ENSG00000165626	1.76448	3.39751	0.43938	1.24692e-09	4.6611e-08	BEN domain containing 7 [Source:HGNC Symbol;Acc:HGNC:23514]								protein_coding	BEND7
ENSG00000213244	-1.89133	0.269558	0.310533	1.29576e-09	4.83732e-08	histone cluster 2 H3 family member d pseudogene 1 [Source:HGNC Symbol;Acc:HGNC:43797]								unprocessed_pseudogene	HIST2H3DP1
ENSG00000228208	-2.08856	0.235115	0.0964956	1.29661e-09	4.83732e-08	chromosome 1 open reading frame 143 (putative) [Source:HGNC Symbol;Acc:HGNC:32045]								lincRNA	C1orf143
ENSG00000147669	-1.02568	0.491178	4.96185	1.33392e-09	4.97163e-08	RNA polymerase II subunit K [Source:HGNC Symbol;Acc:HGNC:9198]								protein_coding	POLR2K
ENSG00000115461	0.944843	1.92498	6.14083	1.35808e-09	5.05673e-08	insulin like growth factor binding protein 5 [Source:HGNC Symbol;Acc:HGNC:5474]								protein_coding	IGFBP5
ENSG00000159399	0.86958	1.82713	5.47374	1.36154e-09	5.06465e-08	hexokinase 2 [Source:HGNC Symbol;Acc:HGNC:4923]								protein_coding	HK2
ENSG00000167555	0.948238	1.92951	4.12432	1.37777e-09	5.12e-08	zinc finger protein 528 [Source:HGNC Symbol;Acc:HGNC:29384]								protein_coding	ZNF528
ENSG00000133624	0.888847	1.8517	6.24953	1.38363e-09	5.13675e-08	zinc finger family member 767, pseudogene [Source:HGNC Symbol;Acc:HGNC:21884]								transcribed_unprocessed_pseudogene	ZNF767P
ENSG00000256235	1.0767	2.1092	3.594	1.39338e-09	5.16788e-08	small integral membrane protein 3 [Source:HGNC Symbol;Acc:HGNC:30248]								protein_coding	SMIM3
ENSG00000197857	1.06742	2.09569	3.45773	1.39599e-09	5.17251e-08	zinc finger protein 44 [Source:HGNC Symbol;Acc:HGNC:13110]								protein_coding	ZNF44
ENSG00000134308	-0.7801	0.582327	8.61099	1.416e-09	5.24155e-08	tyrosine 3-monooxygenase/tryptophan 5-monooxygenase activation protein theta [Source:HGNC Symbol;Acc:HGNC:12854]								protein_coding	YWHAQ
ENSG00000255429	-1.16962	0.444537	2.9219	1.45777e-09	5.39091e-08	NA								lincRNA	AP003400.1
ENSG00000233954	-1.50524	0.352272	2.32823	1.46231e-09	5.40242e-08	ubiquinol-cytochrome c reductase hinge protein like [Source:HGNC Symbol;Acc:HGNC:51714]								protein_coding	UQCRHL
ENSG00000122034	-0.770279	0.586304	7.09209	1.47131e-09	5.4304e-08	general transcription factor IIIA [Source:HGNC Symbol;Acc:HGNC:4662]								protein_coding	GTF3A
ENSG00000248533	-4.482	0.044749	-1.97989	1.49287e-09	5.50462e-08	NA								lincRNA	AC034226.1
ENSG00000154134	-1.71407	0.3048	1.31097	1.50487e-09	5.54351e-08	roundabout guidance receptor 3 [Source:HGNC Symbol;Acc:HGNC:13433]								protein_coding	ROBO3
ENSG00000198242	-0.761817	0.589753	8.97316	1.50641e-09	5.54378e-08	ribosomal protein L23a [Source:HGNC Symbol;Acc:HGNC:10317]								protein_coding	RPL23A
ENSG00000184530	-1.55656	0.33996	0.934922	1.52317e-09	5.60006e-08	chromosome 6 open reading frame 58 [Source:HGNC Symbol;Acc:HGNC:20960]								protein_coding	C6orf58
ENSG00000089248	-0.824625	0.564629	6.63614	1.61035e-09	5.90914e-08	endoplasmic reticulum protein 29 [Source:HGNC Symbol;Acc:HGNC:13799]								protein_coding	ERP29
ENSG00000230910	-4.74853	0.0372007	-2.07707	1.60888e-09	5.90914e-08	NA								antisense	AL391807.1
ENSG00000230628	2.65318	6.29054	-0.678836	1.62677e-09	5.9636e-08	NA								lincRNA	AL160408.3
ENSG00000238084	-1.65709	0.317079	0.955761	1.64596e-09	6.02814e-08	NA								processed_pseudogene	AL031284.1
ENSG00000251562	0.725694	1.6537	10.6122	1.64782e-09	6.02916e-08	metastasis associated lung adenocarcinoma transcript 1 (non-protein coding) [Source:HGNC Symbol;Acc:HGNC:29665]								lincRNA	MALAT1
ENSG00000106305	-0.816242	0.567919	5.84199	1.67063e-09	6.10671e-08	aminoacyl tRNA synthetase complex interacting multifunctional protein 2 [Source:HGNC Symbol;Acc:HGNC:20609]								protein_coding	AIMP2
ENSG00000232346	-1.73635	0.300128	2.51556	1.6782e-09	6.12848e-08	NA								processed_pseudogene	Z74021.1
ENSG00000241151	-1.89891	0.268145	0.981555	1.68213e-09	6.13694e-08	long intergenic non-protein coding RNA 2066 [Source:HGNC Symbol;Acc:HGNC:52911]								lincRNA	LINC02066
ENSG00000202512	-1.61562	0.326325	6.30097	1.69786e-09	6.1884e-08	RNA, 7SK small nuclear pseudogene 230 [Source:HGNC Symbol;Acc:HGNC:45954]								misc_RNA	RN7SKP230
ENSG00000165186	-0.926286	0.526211	5.22818	1.70711e-09	6.21615e-08	patched domain containing 1 [Source:HGNC Symbol;Acc:HGNC:26392]								protein_coding	PTCHD1
ENSG00000272447	-1.624	0.324435	1.7714	1.72908e-09	6.29012e-08	NA								lincRNA	AL135925.1
ENSG00000112773	-4.11381	0.0577589	1.23144	1.74465e-09	6.34069e-08	family with sequence similarity 46 member A [Source:HGNC Symbol;Acc:HGNC:18345]								protein_coding	FAM46A
ENSG00000119013	-0.931808	0.524201	5.02514	1.75844e-09	6.3847e-08	NADH:ubiquinone oxidoreductase subunit B3 [Source:HGNC Symbol;Acc:HGNC:7698]								protein_coding	NDUFB3
ENSG00000196932	-1.50694	0.351856	1.31795	1.76765e-09	6.412e-08	transmembrane protein 26 [Source:HGNC Symbol;Acc:HGNC:28550]								protein_coding	TMEM26
ENSG00000170390	0.82548	1.77212	6.86349	1.78647e-09	6.4741e-08	doublecortin like kinase 2 [Source:HGNC Symbol;Acc:HGNC:19002]								protein_coding	DCLK2
ENSG00000143061	1.0706	2.1003	4.2418	1.83743e-09	6.65242e-08	immunoglobulin superfamily member 3 [Source:HGNC Symbol;Acc:HGNC:5950]								protein_coding	IGSF3
ENSG00000174059	-1.56627	0.337679	0.863206	1.91458e-09	6.92512e-08	CD34 molecule [Source:HGNC Symbol;Acc:HGNC:1662]								protein_coding	CD34
ENSG00000143106	-0.765007	0.58845	7.21968	1.92306e-09	6.94919e-08	proteasome subunit alpha 5 [Source:HGNC Symbol;Acc:HGNC:9534]								protein_coding	PSMA5
ENSG00000131469	-0.799714	0.574463	8.82585	1.92935e-09	6.96527e-08	ribosomal protein L27 [Source:HGNC Symbol;Acc:HGNC:10328]								protein_coding	RPL27
ENSG00000067141	0.792252	1.73178	6.78524	1.93898e-09	6.99339e-08	neogenin 1 [Source:HGNC Symbol;Acc:HGNC:7754]								protein_coding	NEO1
ENSG00000267213	1.46703	2.76451	1.51029	1.9757e-09	7.11908e-08	NA								antisense	AC007773.1
ENSG00000198042	-0.891442	0.539075	6.2645	1.98786e-09	7.15611e-08	MAK16 homolog [Source:HGNC Symbol;Acc:HGNC:13703]								protein_coding	MAK16
ENSG00000157060	-2.40096	0.189338	-0.557113	1.99412e-09	7.17186e-08	SHC binding and spindle associated 1 like [Source:HGNC Symbol;Acc:HGNC:16788]								protein_coding	SHCBP1L
ENSG00000164405	-0.873969	0.545644	6.12614	1.99892e-09	7.18231e-08	ubiquinol-cytochrome c reductase complex III subunit VII [Source:HGNC Symbol;Acc:HGNC:29594]								protein_coding	UQCRQ
ENSG00000106686	-1.16263	0.446698	2.58268	2.0525e-09	7.36785e-08	spermatogenesis associated 6 like [Source:HGNC Symbol;Acc:HGNC:25472]								protein_coding	SPATA6L
ENSG00000131174	-0.883715	0.54197	7.06794	2.05532e-09	7.37101e-08	cytochrome c oxidase subunit 7B [Source:HGNC Symbol;Acc:HGNC:2291]								protein_coding	COX7B
ENSG00000220842	-1.53207	0.345781	2.20491	2.06012e-09	7.38124e-08	ribosomal protein L21 pseudogene 16 [Source:HGNC Symbol;Acc:HGNC:31396]								processed_pseudogene	RPL21P16
ENSG00000235590	1.09854	2.14138	4.46501	2.08458e-09	7.46184e-08	GNAS antisense RNA 1 [Source:HGNC Symbol;Acc:HGNC:24872]								antisense	GNAS-AS1
ENSG00000134602	-3.34355	0.0985127	-1.12757	2.1e-09	7.50292e-08	serine/threonine kinase 26 [Source:HGNC Symbol;Acc:HGNC:18174]								protein_coding	STK26
ENSG00000175711	1.10141	2.14564	3.40094	2.09922e-09	7.50292e-08	UDP-GlcNAc:betaGal beta-1,3-N-acetylglucosaminyltransferase like 1 [Source:HGNC Symbol;Acc:HGNC:21727]								protein_coding	B3GNTL1
ENSG00000131378	0.905927	1.87375	5.18745	2.12819e-09	7.59648e-08	raftlin, lipid raft linker 1 [Source:HGNC Symbol;Acc:HGNC:30278]								protein_coding	RFTN1
ENSG00000146281	-0.855585	0.552641	6.02525	2.14142e-09	7.63652e-08	peptidase M20 domain containing 2 [Source:HGNC Symbol;Acc:HGNC:21408]								protein_coding	PM20D2
ENSG00000005339	0.996336	1.99493	7.52435	2.15022e-09	7.66071e-08	CREB binding protein [Source:HGNC Symbol;Acc:HGNC:2348]								protein_coding	CREBBP
ENSG00000175697	1.99714	3.99208	1.08525	2.20794e-09	7.85898e-08	G protein-coupled receptor 156 [Source:HGNC Symbol;Acc:HGNC:20844]								protein_coding	GPR156
ENSG00000228789	-0.999574	0.500148	4.02751	2.2459e-09	7.98661e-08	HLA complex group 22 (gene/pseudogene) [Source:HGNC Symbol;Acc:HGNC:27780]								lincRNA	HCG22
ENSG00000137449	-0.819401	0.566677	5.95861	2.25956e-09	8.02768e-08	cytoplasmic polyadenylation element binding protein 2 [Source:HGNC Symbol;Acc:HGNC:21745]								protein_coding	CPEB2
ENSG00000243144	1.26821	2.40863	2.25883	2.27949e-09	8.0909e-08	NA								lincRNA	AC079760.2
ENSG00000077721	-0.869271	0.547423	5.34406	2.31109e-09	8.19541e-08	ubiquitin conjugating enzyme E2 A [Source:HGNC Symbol;Acc:HGNC:12472]								protein_coding	UBE2A
ENSG00000137831	-0.767364	0.58749	7.92249	2.38631e-09	8.45428e-08	uveal autoantigen with coiled-coil domains and ankyrin repeats [Source:HGNC Symbol;Acc:HGNC:15947]								protein_coding	UACA
ENSG00000138653	-0.799243	0.574651	6.39169	2.40774e-09	8.52225e-08	N-deacetylase and N-sulfotransferase 4 [Source:HGNC Symbol;Acc:HGNC:20779]								protein_coding	NDST4
ENSG00000196787	-1.00135	0.499534	8.20414	2.41255e-09	8.53129e-08	histone cluster 1 H2A family member g [Source:HGNC Symbol;Acc:HGNC:4737]								protein_coding	HIST1H2AG
ENSG00000086065	-0.887954	0.54038	5.98546	2.42936e-09	8.58276e-08	charged multivesicular body protein 5 [Source:HGNC Symbol;Acc:HGNC:26942]								protein_coding	CHMP5
ENSG00000156531	-0.828496	0.563116	7.49532	2.51988e-09	8.89428e-08	PHD finger protein 6 [Source:HGNC Symbol;Acc:HGNC:18145]								protein_coding	PHF6
ENSG00000230212	-1.65356	0.317854	0.853453	2.60146e-09	9.17371e-08	NA								sense_intronic	AP000688.1
ENSG00000120451	-0.851032	0.554388	5.76722	2.6467e-09	9.31594e-08	sorting nexin 19 [Source:HGNC Symbol;Acc:HGNC:21532]								protein_coding	SNX19
ENSG00000167863	-0.800691	0.574074	6.90707	2.64577e-09	9.31594e-08	ATP synthase peripheral stalk subunit d [Source:HGNC Symbol;Acc:HGNC:845]								protein_coding	ATP5PD
ENSG00000103485	1.08568	2.12238	3.52835	2.71634e-09	9.55222e-08	quinolinate phosphoribosyltransferase [Source:HGNC Symbol;Acc:HGNC:9755]								protein_coding	QPRT
ENSG00000156500	-1.20996	0.432282	2.55574	2.72725e-09	9.58171e-08	family with sequence similarity 122C [Source:HGNC Symbol;Acc:HGNC:25202]								protein_coding	FAM122C
ENSG00000110074	-0.996939	0.501062	4.19809	2.8029e-09	9.83838e-08	FAD dependent oxidoreductase domain containing 1 [Source:HGNC Symbol;Acc:HGNC:26927]								protein_coding	FOXRED1
ENSG00000101040	0.835937	1.78502	7.3889	2.81788e-09	9.87938e-08	zinc finger MYND-type containing 8 [Source:HGNC Symbol;Acc:HGNC:9397]								protein_coding	ZMYND8
ENSG00000130830	-1.37142	0.38651	2.36403	2.81978e-09	9.87938e-08	membrane palmitoylated protein 1 [Source:HGNC Symbol;Acc:HGNC:7219]								protein_coding	MPP1
ENSG00000122026	-0.7943	0.576623	8.88052	2.87978e-09	1.00803e-07	ribosomal protein L21 [Source:HGNC Symbol;Acc:HGNC:10313]								protein_coding	RPL21
ENSG00000159167	-0.877591	0.544275	4.81023	2.88734e-09	1.00974e-07	stanniocalcin 1 [Source:HGNC Symbol;Acc:HGNC:11373]								protein_coding	STC1
ENSG00000144711	1.26707	2.40672	3.99154	2.8933e-09	1.0109e-07	IQ motif and Sec7 domain 1 [Source:HGNC Symbol;Acc:HGNC:29112]								protein_coding	IQSEC1
ENSG00000211448	-0.772991	0.585203	7.218	2.94205e-09	1.02699e-07	iodothyronine deiodinase 2 [Source:HGNC Symbol;Acc:HGNC:2884]								protein_coding	DIO2
ENSG00000008083	0.821482	1.76722	7.14903	2.95856e-09	1.0318e-07	jumonji and AT-rich interaction domain containing 2 [Source:HGNC Symbol;Acc:HGNC:6196]								protein_coding	JARID2
ENSG00000136942	-0.765462	0.588265	8.34533	2.98939e-09	1.0416e-07	ribosomal protein L35 [Source:HGNC Symbol;Acc:HGNC:10344]								protein_coding	RPL35
ENSG00000180964	-1.16478	0.446033	3.40789	3.02037e-09	1.05143e-07	transcription elongation factor A like 8 [Source:HGNC Symbol;Acc:HGNC:28683]								protein_coding	TCEAL8
ENSG00000056277	-0.886048	0.541094	5.0503	3.02414e-09	1.05177e-07	zinc finger protein 280C [Source:HGNC Symbol;Acc:HGNC:25955]								protein_coding	ZNF280C
ENSG00000000971	-3.60941	0.0819331	-0.338724	3.03924e-09	1.05606e-07	complement factor H [Source:HGNC Symbol;Acc:HGNC:4883]								protein_coding	CFH
ENSG00000139679	-2.56185	0.169359	0.286532	3.12362e-09	1.08439e-07	lysophosphatidic acid receptor 6 [Source:HGNC Symbol;Acc:HGNC:15520]								protein_coding	LPAR6
ENSG00000156804	2.55319	5.86932	-0.719234	3.14157e-09	1.08962e-07	F-box protein 32 [Source:HGNC Symbol;Acc:HGNC:16731]								protein_coding	FBXO32
ENSG00000064726	-0.758746	0.59101	6.57997	3.20123e-09	1.1093e-07	BTB domain containing 1 [Source:HGNC Symbol;Acc:HGNC:1120]								protein_coding	BTBD1
ENSG00000247556	-0.835202	0.560505	5.88657	3.21872e-09	1.11435e-07	OIP5 antisense RNA 1 [Source:HGNC Symbol;Acc:HGNC:43563]								processed_transcript	OIP5-AS1
ENSG00000197837	-0.868547	0.547698	5.16214	3.23816e-09	1.12006e-07	histone cluster 4 H4 [Source:HGNC Symbol;Acc:HGNC:20510]								protein_coding	HIST4H4
ENSG00000095397	1.10201	2.14654	3.68995	3.28914e-09	1.13665e-07	whirlin [Source:HGNC Symbol;Acc:HGNC:16361]								protein_coding	WHRN
ENSG00000198948	-1.36348	0.388644	1.41184	3.37154e-09	1.16407e-07	microfibril associated protein 3 like [Source:HGNC Symbol;Acc:HGNC:29083]								protein_coding	MFAP3L
ENSG00000178660	-2.11802	0.230362	0.422528	3.39225e-09	1.17016e-07	armadillo repeat containing 10 pseudogene 1 [Source:HGNC Symbol;Acc:HGNC:43646]								processed_pseudogene	ARMC10P1
ENSG00000248508	-1.20024	0.435203	3.02761	3.47219e-09	1.19665e-07	SRP14 antisense RNA1 (head to head) [Source:HGNC Symbol;Acc:HGNC:48619]								lincRNA	SRP14-AS1
ENSG00000268797	1.18843	2.27905	3.9767	3.52407e-09	1.21342e-07	NA								protein_coding	AC008537.1
ENSG00000124181	0.918463	1.8901	7.55561	3.54807e-09	1.22058e-07	phospholipase C gamma 1 [Source:HGNC Symbol;Acc:HGNC:9065]								protein_coding	PLCG1
ENSG00000124120	0.872468	1.83079	5.07014	3.55791e-09	1.22286e-07	alpha tocopherol transfer protein like [Source:HGNC Symbol;Acc:HGNC:16114]								protein_coding	TTPAL
ENSG00000118276	-1.1993	0.435487	2.40198	3.59332e-09	1.23391e-07	beta-1,4-galactosyltransferase 6 [Source:HGNC Symbol;Acc:HGNC:929]								protein_coding	B4GALT6
ENSG00000196139	-3.75142	0.0742524	-0.509586	3.69217e-09	1.26671e-07	aldo-keto reductase family 1 member C3 [Source:HGNC Symbol;Acc:HGNC:386]								protein_coding	AKR1C3
ENSG00000163682	-0.809921	0.570413	8.5775	3.74851e-09	1.28488e-07	ribosomal protein L9 [Source:HGNC Symbol;Acc:HGNC:10369]								protein_coding	RPL9
ENSG00000158290	-0.79955	0.574528	6.63	3.77705e-09	1.2935e-07	cullin 4B [Source:HGNC Symbol;Acc:HGNC:2555]								protein_coding	CUL4B
ENSG00000154640	-0.779045	0.582752	6.60212	3.78341e-09	1.29451e-07	BTG anti-proliferation factor 3 [Source:HGNC Symbol;Acc:HGNC:1132]								protein_coding	BTG3
ENSG00000149257	0.881966	1.84289	8.69001	3.85399e-09	1.31747e-07	serpin family H member 1 [Source:HGNC Symbol;Acc:HGNC:1546]								protein_coding	SERPINH1
ENSG00000273542	-1.06877	0.476726	3.67733	3.88831e-09	1.32801e-07	histone cluster 1 H4 family member k [Source:HGNC Symbol;Acc:HGNC:4784]								protein_coding	HIST1H4K
ENSG00000063761	1.10305	2.14809	3.54036	3.94991e-09	1.34662e-07	aarF domain containing kinase 1 [Source:HGNC Symbol;Acc:HGNC:19038]								protein_coding	ADCK1
ENSG00000250317	-0.85071	0.554512	5.02132	3.94939e-09	1.34662e-07	small integral membrane protein 20 [Source:HGNC Symbol;Acc:HGNC:37260]								protein_coding	SMIM20
ENSG00000083828	1.13782	2.20048	3.19298	3.98579e-09	1.35763e-07	zinc finger protein 586 [Source:HGNC Symbol;Acc:HGNC:25949]								protein_coding	ZNF586
ENSG00000272168	0.774074	1.71009	8.00536	4.04492e-09	1.37654e-07	cancer susceptibility 15 (non-protein coding) [Source:HGNC Symbol;Acc:HGNC:28245]								lincRNA	CASC15
ENSG00000174652	0.879504	1.83974	4.9217	4.08588e-09	1.38924e-07	zinc finger protein 266 [Source:HGNC Symbol;Acc:HGNC:13059]								protein_coding	ZNF266
ENSG00000146426	0.803187	1.74495	6.85606	4.09003e-09	1.3894e-07	T cell lymphoma invasion and metastasis 2 [Source:HGNC Symbol;Acc:HGNC:11806]								protein_coding	TIAM2
ENSG00000105220	0.877731	1.83748	7.27727	4.11925e-09	1.39808e-07	glucose-6-phosphate isomerase [Source:HGNC Symbol;Acc:HGNC:4458]								protein_coding	GPI
ENSG00000046889	-2.56665	0.168796	1.16234	4.17578e-09	1.416e-07	phosphatidylinositol-3,4,5-trisphosphate dependent Rac exchange factor 2 [Source:HGNC Symbol;Acc:HGNC:22950]								protein_coding	PREX2
ENSG00000168461	1.15612	2.22857	2.56744	4.2112e-09	1.42674e-07	RAB31, member RAS oncogene family [Source:HGNC Symbol;Acc:HGNC:9771]								protein_coding	RAB31
ENSG00000166002	-1.36272	0.388849	1.7461	4.28031e-09	1.44886e-07	single-pass membrane protein with coiled-coil domains 4 [Source:HGNC Symbol;Acc:HGNC:24810]								protein_coding	SMCO4
ENSG00000138639	1.84777	3.59945	1.05169	4.28767e-09	1.45006e-07	Rho GTPase activating protein 24 [Source:HGNC Symbol;Acc:HGNC:25361]								protein_coding	ARHGAP24
ENSG00000232119	-0.898179	0.536564	5.05632	4.4297e-09	1.49676e-07	MCTS1, re-initiation and release factor [Source:HGNC Symbol;Acc:HGNC:23357]								protein_coding	MCTS1
ENSG00000213676	1.12053	2.17427	4.4489	4.47254e-09	1.50989e-07	activating transcription factor 6 beta [Source:HGNC Symbol;Acc:HGNC:2349]								protein_coding	ATF6B
ENSG00000162873	1.13734	2.19974	3.82341	4.59014e-09	1.54821e-07	kelch domain containing 8A [Source:HGNC Symbol;Acc:HGNC:25573]								protein_coding	KLHDC8A
ENSG00000118418	-0.771364	0.585863	6.67463	4.64548e-09	1.56549e-07	high mobility group nucleosomal binding domain 3 [Source:HGNC Symbol;Acc:HGNC:12312]								protein_coding	HMGN3
ENSG00000253657	-4.67788	0.0390678	-2.13877	4.71232e-09	1.58661e-07	NA								processed_pseudogene	AC022634.1
ENSG00000018510	-0.795932	0.575971	6.98908	4.72943e-09	1.59096e-07	alkylglycerone phosphate synthase [Source:HGNC Symbol;Acc:HGNC:327]								protein_coding	AGPS
ENSG00000285106	1.07022	2.09976	3.25318	4.82542e-09	1.62181e-07	NA								lincRNA	AC016831.7
ENSG00000276966	-0.771294	0.585892	8.68896	4.84291e-09	1.62625e-07	histone cluster 1 H4 family member e [Source:HGNC Symbol;Acc:HGNC:4790]								protein_coding	HIST1H4E
ENSG00000146197	1.01625	2.02265	4.66739	4.88251e-09	1.6381e-07	signal peptide, CUB domain and EGF like domain containing 3 [Source:HGNC Symbol;Acc:HGNC:13655]								protein_coding	SCUBE3
ENSG00000071082	-0.804285	0.572646	7.22871	4.88813e-09	1.63854e-07	ribosomal protein L31 [Source:HGNC Symbol;Acc:HGNC:10334]								protein_coding	RPL31
ENSG00000053918	1.78892	3.45556	1.28815	4.92609e-09	1.64981e-07	potassium voltage-gated channel subfamily Q member 1 [Source:HGNC Symbol;Acc:HGNC:6294]								protein_coding	KCNQ1
ENSG00000076770	-0.851303	0.554284	6.25818	5.03661e-09	1.68533e-07	muscleblind like splicing regulator 3 [Source:HGNC Symbol;Acc:HGNC:20564]								protein_coding	MBNL3
ENSG00000258733	-1.29084	0.408712	2.98265	5.0826e-09	1.69923e-07	long intergenic non-protein coding RNA 2328 [Source:HGNC Symbol;Acc:HGNC:53248]								lincRNA	LINC02328
ENSG00000119729	-0.793969	0.576755	5.93102	5.26516e-09	1.75871e-07	ras homolog family member Q [Source:HGNC Symbol;Acc:HGNC:17736]								protein_coding	RHOQ
ENSG00000077935	-2.49333	0.177596	-0.27643	5.2864e-09	1.76425e-07	structural maintenance of chromosomes 1B [Source:HGNC Symbol;Acc:HGNC:11112]								protein_coding	SMC1B
ENSG00000060138	-0.84732	0.555816	5.65562	5.30577e-09	1.76917e-07	Y-box binding protein 3 [Source:HGNC Symbol;Acc:HGNC:2428]								protein_coding	YBX3
ENSG00000130816	0.908436	1.87701	8.90804	5.32213e-09	1.77306e-07	DNA methyltransferase 1 [Source:HGNC Symbol;Acc:HGNC:2976]								protein_coding	DNMT1
ENSG00000082497	-0.847892	0.555596	5.65265	5.43879e-09	1.81034e-07	SERTA domain containing 4 [Source:HGNC Symbol;Acc:HGNC:25236]								protein_coding	SERTAD4
ENSG00000274213	-1.75842	0.295573	0.414369	5.47877e-09	1.82205e-07	NA								lincRNA	AC015912.3
ENSG00000154153	-0.829202	0.562841	5.21466	5.49621e-09	1.82625e-07	reticulophagy regulator 1 [Source:HGNC Symbol;Acc:HGNC:25964]								protein_coding	RETREG1
ENSG00000177453	1.38609	2.6137	1.63119	5.50961e-09	1.8291e-07	NIM1 serine/threonine protein kinase [Source:HGNC Symbol;Acc:HGNC:28646]								protein_coding	NIM1K
ENSG00000138669	-1.00103	0.499642	3.6244	5.63689e-09	1.86972e-07	protein kinase, cGMP-dependent, type II [Source:HGNC Symbol;Acc:HGNC:9416]								protein_coding	PRKG2
ENSG00000164930	-0.804941	0.572385	5.80574	5.82426e-09	1.93019e-07	frizzled class receptor 6 [Source:HGNC Symbol;Acc:HGNC:4044]								protein_coding	FZD6
ENSG00000180190	1.23341	2.35122	2.1937	5.93197e-09	1.96417e-07	testis development related protein [Source:HGNC Symbol;Acc:HGNC:26951]								protein_coding	TDRP
ENSG00000143727	-0.78253	0.581347	6.52725	5.96508e-09	1.97341e-07	acid phosphatase 1 [Source:HGNC Symbol;Acc:HGNC:122]								protein_coding	ACP1
ENSG00000008086	0.757276	1.6903	7.19684	6.09461e-09	2.01451e-07	cyclin dependent kinase like 5 [Source:HGNC Symbol;Acc:HGNC:11411]								protein_coding	CDKL5
ENSG00000039560	-0.721404	0.606507	7.92162	6.11404e-09	2.01918e-07	retinoic acid induced 14 [Source:HGNC Symbol;Acc:HGNC:14873]								protein_coding	RAI14
ENSG00000151208	0.947515	1.92855	7.49204	6.19072e-09	2.04272e-07	discs large MAGUK scaffold protein 5 [Source:HGNC Symbol;Acc:HGNC:2904]								protein_coding	DLG5
ENSG00000153363	-1.09122	0.469366	2.9399	6.2482e-09	2.0599e-07	long intergenic non-protein coding RNA 467 [Source:HGNC Symbol;Acc:HGNC:28227]								lincRNA	LINC00467
ENSG00000203852	-1.47689	0.359262	2.5439	6.34952e-09	2.09149e-07	histone cluster 2 H3 family member a [Source:HGNC Symbol;Acc:HGNC:20505]								protein_coding	HIST2H3A
ENSG00000182272	1.32733	2.50938	5.40948	6.36579e-09	2.09503e-07	beta-1,4-N-acetyl-galactosaminyltransferase 4 [Source:HGNC Symbol;Acc:HGNC:26315]								protein_coding	B4GALNT4
ENSG00000114115	-0.884383	0.541719	6.17715	6.40013e-09	2.10451e-07	retinol binding protein 1 [Source:HGNC Symbol;Acc:HGNC:9919]								protein_coding	RBP1
ENSG00000196646	0.908956	1.87769	4.32777	6.47692e-09	2.12792e-07	zinc finger protein 136 [Source:HGNC Symbol;Acc:HGNC:12920]								protein_coding	ZNF136
ENSG00000260123	1.26872	2.40947	2.03832	6.4837e-09	2.1283e-07	NA								lincRNA	AC013565.1
ENSG00000213553	-1.23728	0.424171	4.83222	6.56951e-09	2.15461e-07	ribosomal protein lateral stalk subunit P0 pseudogene 6 [Source:HGNC Symbol;Acc:HGNC:36404]								processed_pseudogene	RPLP0P6
ENSG00000156482	-0.844157	0.557036	8.01388	6.61132e-09	2.16645e-07	ribosomal protein L30 [Source:HGNC Symbol;Acc:HGNC:10333]								protein_coding	RPL30
ENSG00000114923	1.84016	3.5805	0.811105	6.72768e-09	2.20268e-07	solute carrier family 4 member 3 [Source:HGNC Symbol;Acc:HGNC:11029]								protein_coding	SLC4A3
ENSG00000183298	-1.59853	0.330213	2.35127	6.73963e-09	2.20469e-07	ribosomal protein SA pseudogene 19 [Source:HGNC Symbol;Acc:HGNC:36508]								processed_pseudogene	RPSAP19
ENSG00000140264	-0.759212	0.590819	7.4133	6.8235e-09	2.2302e-07	small EDRK-rich factor 2 [Source:HGNC Symbol;Acc:HGNC:10757]								protein_coding	SERF2
ENSG00000238282	4.16618	17.9533	-1.5002	6.87891e-09	2.24638e-07	NA								lincRNA	AL121781.1
ENSG00000140285	-1.08986	0.469808	4.60106	6.95532e-09	2.26938e-07	fibroblast growth factor 7 [Source:HGNC Symbol;Acc:HGNC:3685]								protein_coding	FGF7
ENSG00000138696	1.27232	2.4155	2.16508	7.21002e-09	2.34916e-07	bone morphogenetic protein receptor type 1B [Source:HGNC Symbol;Acc:HGNC:1077]								protein_coding	BMPR1B
ENSG00000231414	-1.89806	0.268305	2.20437	7.21221e-09	2.34916e-07	NA								processed_pseudogene	AC016700.2
ENSG00000249359	-2.4499	0.183024	-0.742475	7.4432e-09	2.42233e-07	NA								lincRNA	AC093274.1
ENSG00000164346	-0.861335	0.550443	6.95546	7.60751e-09	2.47368e-07	NSA2, ribosome biogenesis homolog [Source:HGNC Symbol;Acc:HGNC:30728]								protein_coding	NSA2
ENSG00000125351	-0.829412	0.562758	5.05295	7.67618e-09	2.49387e-07	UPF3B, regulator of nonsense mediated mRNA decay [Source:HGNC Symbol;Acc:HGNC:20439]								protein_coding	UPF3B
ENSG00000101843	-0.869962	0.547161	6.71583	7.6996e-09	2.49934e-07	proteasome 26S subunit, non-ATPase 10 [Source:HGNC Symbol;Acc:HGNC:9555]								protein_coding	PSMD10
ENSG00000182117	-0.883287	0.542131	5.82094	7.81805e-09	2.53562e-07	NOP10 ribonucleoprotein [Source:HGNC Symbol;Acc:HGNC:14378]								protein_coding	NOP10
ENSG00000102181	-0.78732	0.579419	6.69971	8.08414e-09	2.61969e-07	CD99 molecule like 2 [Source:HGNC Symbol;Acc:HGNC:18237]								protein_coding	CD99L2
ENSG00000130340	0.738437	1.66837	6.83346	8.10419e-09	2.62171e-07	sorting nexin 9 [Source:HGNC Symbol;Acc:HGNC:14973]								protein_coding	SNX9
ENSG00000154719	-0.850869	0.554451	6.14643	8.10099e-09	2.62171e-07	mitochondrial ribosomal protein L39 [Source:HGNC Symbol;Acc:HGNC:14027]								protein_coding	MRPL39
ENSG00000022567	1.13564	2.19715	4.2366	8.16588e-09	2.63942e-07	solute carrier family 45 member 4 [Source:HGNC Symbol;Acc:HGNC:29196]								protein_coding	SLC45A4
ENSG00000283199	1.8398	3.57961	0.86635	8.31939e-09	2.68675e-07	chromosome 13 open reading frame 46 [Source:HGNC Symbol;Acc:HGNC:53786]								protein_coding	C13orf46
ENSG00000149212	-0.81304	0.569181	8.34233	8.33839e-09	2.6906e-07	sestrin 3 [Source:HGNC Symbol;Acc:HGNC:23060]								protein_coding	SESN3
ENSG00000124160	0.822166	1.76806	5.44852	8.37807e-09	2.70111e-07	nuclear receptor coactivator 5 [Source:HGNC Symbol;Acc:HGNC:15909]								protein_coding	NCOA5
ENSG00000236938	-2.2078	0.216465	-0.522247	8.40358e-09	2.70704e-07	NA								lincRNA	AC003092.2
ENSG00000258955	-1.25304	0.419562	1.9513	8.45147e-09	2.72015e-07	long intergenic non-protein coding RNA 519 [Source:HGNC Symbol;Acc:HGNC:19838]								lincRNA	LINC00519
ENSG00000155761	-1.12152	0.459608	2.69438	8.66426e-09	2.78628e-07	sperm associated antigen 17 [Source:HGNC Symbol;Acc:HGNC:26620]								protein_coding	SPAG17
ENSG00000283201	1.75979	3.38648	0.735509	8.765e-09	2.8163e-07	NA								protein_coding	AC092329.3
ENSG00000257894	0.967375	1.95528	3.78728	8.79425e-09	2.82331e-07	NA								lincRNA	AC027288.3
ENSG00000105072	1.064	2.09072	3.6086	8.86349e-09	2.84313e-07	chromosome 19 open reading frame 44 [Source:HGNC Symbol;Acc:HGNC:26141]								protein_coding	C19orf44
ENSG00000249091	-3.08358	0.117964	-1.34436	8.87112e-09	2.84318e-07	NA								lincRNA	AC093903.1
ENSG00000226604	2.74708	6.71356	-1.07966	8.89025e-09	2.84691e-07	PAPPA antisense RNA 2 [Source:HGNC Symbol;Acc:HGNC:35160]								antisense	PAPPA-AS2
ENSG00000156206	0.859655	1.8146	5.02491	9.12865e-09	2.92078e-07	cilia and flagella associated protein 161 [Source:HGNC Symbol;Acc:HGNC:26782]								protein_coding	CFAP161
ENSG00000152147	-0.983501	0.505751	4.15377	9.19847e-09	2.94065e-07	gem nuclear organelle associated protein 6 [Source:HGNC Symbol;Acc:HGNC:20044]								protein_coding	GEMIN6
ENSG00000096968	-0.787564	0.579321	6.122	9.3039e-09	2.97185e-07	Janus kinase 2 [Source:HGNC Symbol;Acc:HGNC:6192]								protein_coding	JAK2
ENSG00000084072	-0.817642	0.567368	5.08407	9.67214e-09	3.08428e-07	peptidylprolyl isomerase E [Source:HGNC Symbol;Acc:HGNC:9258]								protein_coding	PPIE
ENSG00000285367	1.26012	2.39515	1.76398	9.66477e-09	3.08428e-07	NA								lincRNA	AC087564.1
ENSG00000248265	1.49823	2.82495	1.80662	9.93079e-09	3.16411e-07	NA								lincRNA	AC023794.1
ENSG00000159228	-0.842384	0.557721	6.37613	1.0016e-08	3.18857e-07	carbonyl reductase 1 [Source:HGNC Symbol;Acc:HGNC:1548]								protein_coding	CBR1
ENSG00000235621	1.87021	3.65585	0.251991	1.01354e-08	3.22388e-07	long intergenic non-protein coding RNA 494 [Source:HGNC Symbol;Acc:HGNC:27657]								lincRNA	LINC00494
ENSG00000143494	1.11673	2.16855	2.54042	1.02028e-08	3.24262e-07	vasohibin 2 [Source:HGNC Symbol;Acc:HGNC:25723]								protein_coding	VASH2
ENSG00000090020	1.36809	2.58129	4.82476	1.03044e-08	3.2706e-07	solute carrier family 9 member A1 [Source:HGNC Symbol;Acc:HGNC:11071]								protein_coding	SLC9A1
ENSG00000228255	3.18945	9.12264	-1.45473	1.03081e-08	3.2706e-07	NA								lincRNA	AC096639.1
ENSG00000215246	-1.33061	0.397599	2.039	1.03454e-08	3.2797e-07	NA								antisense	AC116351.1
ENSG00000215267	-3.18847	0.109692	-1.4179	1.04717e-08	3.31697e-07	aldo-keto reductase family 1 member C7, pseudogene [Source:HGNC Symbol;Acc:HGNC:44681]								transcribed_unprocessed_pseudogene	AKR1C7P
ENSG00000167272	-0.827994	0.563312	5.05223	1.04899e-08	3.31996e-07	POP5 homolog, ribonuclease P/MRP subunit [Source:HGNC Symbol;Acc:HGNC:17689]								protein_coding	POP5
ENSG00000239559	-1.94552	0.259621	1.72984	1.05465e-08	3.33509e-07	ribosomal protein L37 pseudogene 2 [Source:HGNC Symbol;Acc:HGNC:17092]								processed_pseudogene	RPL37P2
ENSG00000200312	-1.45775	0.36406	8.95689	1.0597e-08	3.34828e-07	RNA, 7SK small nuclear pseudogene 255 [Source:HGNC Symbol;Acc:HGNC:45979]								misc_RNA	RN7SKP255
ENSG00000273388	-3.38493	0.0957267	-1.26416	1.10109e-08	3.47617e-07	NA								antisense	AC005291.2
ENSG00000260025	-1.33799	0.39557	1.30466	1.1166e-08	3.5222e-07	NA								lincRNA	AC009414.2
ENSG00000126500	1.60787	3.04802	1.84565	1.12587e-08	3.54554e-07	fibronectin leucine rich transmembrane protein 1 [Source:HGNC Symbol;Acc:HGNC:3760]								protein_coding	FLRT1
ENSG00000166130	-0.807765	0.571266	5.80509	1.12552e-08	3.54554e-07	IKBKB interacting protein [Source:HGNC Symbol;Acc:HGNC:26430]								protein_coding	IKBIP
ENSG00000205309	-1.21841	0.429756	2.84938	1.13574e-08	3.57369e-07	5',3'-nucleotidase, mitochondrial [Source:HGNC Symbol;Acc:HGNC:15769]								protein_coding	NT5M
ENSG00000113569	-0.728935	0.603349	7.83295	1.14621e-08	3.60365e-07	nucleoporin 155 [Source:HGNC Symbol;Acc:HGNC:8063]								protein_coding	NUP155
ENSG00000248458	-4.01147	0.062005	-1.88424	1.15702e-08	3.63461e-07	NA								antisense	AL139147.1
ENSG00000136205	0.842443	1.79308	8.11022	1.15833e-08	3.63572e-07	tensin 3 [Source:HGNC Symbol;Acc:HGNC:21616]								protein_coding	TNS3
ENSG00000204388	1.1889	2.27979	5.90614	1.17434e-08	3.68293e-07	heat shock protein family A (Hsp70) member 1B [Source:HGNC Symbol;Acc:HGNC:5233]								protein_coding	HSPA1B
ENSG00000038427	0.714862	1.64133	10.2585	1.24048e-08	3.88713e-07	versican [Source:HGNC Symbol;Acc:HGNC:2464]								protein_coding	VCAN
ENSG00000178695	1.08575	2.12248	3.62465	1.24382e-08	3.8944e-07	potassium channel tetramerization domain containing 12 [Source:HGNC Symbol;Acc:HGNC:14678]								protein_coding	KCTD12
ENSG00000179284	1.85259	3.61148	0.0142235	1.24779e-08	3.90041e-07	DAN domain BMP antagonist family member 5 [Source:HGNC Symbol;Acc:HGNC:26780]								protein_coding	DAND5
ENSG00000198646	0.820885	1.76649	7.2141	1.24689e-08	3.90041e-07	nuclear receptor coactivator 6 [Source:HGNC Symbol;Acc:HGNC:15936]								protein_coding	NCOA6
ENSG00000278175	-1.25994	0.417562	1.75534	1.27151e-08	3.97126e-07	glioblastoma down-regulated RNA [Source:HGNC Symbol;Acc:HGNC:48823]								lincRNA	GLIDR
ENSG00000186312	1.08608	2.12296	2.72548	1.28195e-08	4.00058e-07	carbonic anhydrase 5B pseudogene 1 [Source:HGNC Symbol;Acc:HGNC:29544]								transcribed_unprocessed_pseudogene	CA5BP1
ENSG00000264281	-1.7121	0.305216	2.82907	1.28331e-08	4.00155e-07	NA								processed_pseudogene	AC016596.2
ENSG00000125538	-3.93487	0.065386	-1.94908	1.28841e-08	4.01414e-07	interleukin 1 beta [Source:HGNC Symbol;Acc:HGNC:5992]								protein_coding	IL1B
ENSG00000003400	-1.17809	0.441937	2.20293	1.29128e-08	4.0198e-07	caspase 10 [Source:HGNC Symbol;Acc:HGNC:1500]								protein_coding	CASP10
ENSG00000170584	-0.849053	0.555149	5.06021	1.31048e-08	4.07623e-07	NudC domain containing 2 [Source:HGNC Symbol;Acc:HGNC:30535]								protein_coding	NUDCD2
ENSG00000137563	-0.865574	0.548828	6.0418	1.32056e-08	4.10422e-07	gamma-glutamyl hydrolase [Source:HGNC Symbol;Acc:HGNC:4248]								protein_coding	GGH
ENSG00000097046	-0.791871	0.577594	6.19035	1.32408e-08	4.1118e-07	cell division cycle 7 [Source:HGNC Symbol;Acc:HGNC:1745]								protein_coding	CDC7
ENSG00000085741	0.930648	1.90613	5.49462	1.32589e-08	4.11406e-07	Wnt family member 11 [Source:HGNC Symbol;Acc:HGNC:12776]								protein_coding	WNT11
ENSG00000146677	-1.44227	0.367988	2.36313	1.36338e-08	4.22692e-07	NA								processed_pseudogene	AC004453.1
ENSG00000166444	0.895324	1.86003	6.47819	1.36469e-08	4.22752e-07	suppression of tumorigenicity 5 [Source:HGNC Symbol;Acc:HGNC:11350]								protein_coding	ST5
ENSG00000173065	1.03557	2.04992	4.95816	1.37088e-08	4.24326e-07	family with sequence similarity 222 member B [Source:HGNC Symbol;Acc:HGNC:25563]								protein_coding	FAM222B
ENSG00000153132	-1.18041	0.441226	2.84268	1.38032e-08	4.26897e-07	calmegin [Source:HGNC Symbol;Acc:HGNC:2060]								protein_coding	CLGN
ENSG00000162594	1.99147	3.97643	0.124784	1.38681e-08	4.28558e-07	interleukin 23 receptor [Source:HGNC Symbol;Acc:HGNC:19100]								protein_coding	IL23R
ENSG00000130175	1.13468	2.19569	7.75058	1.39616e-08	4.31096e-07	protein kinase C substrate 80K-H [Source:HGNC Symbol;Acc:HGNC:9411]								protein_coding	PRKCSH
ENSG00000006453	1.07154	2.10168	4.5247	1.40505e-08	4.33487e-07	BAI1 associated protein 2 like 1 [Source:HGNC Symbol;Acc:HGNC:21649]								protein_coding	BAIAP2L1
ENSG00000185088	-0.872409	0.546234	5.90926	1.41789e-08	4.37095e-07	ribosomal protein S27 like [Source:HGNC Symbol;Acc:HGNC:18476]								protein_coding	RPS27L
ENSG00000116539	0.727146	1.65536	7.91662	1.45031e-08	4.46726e-07	ASH1 like histone lysine methyltransferase [Source:HGNC Symbol;Acc:HGNC:19088]								protein_coding	ASH1L
ENSG00000088812	0.756237	1.68908	6.49663	1.45816e-08	4.48417e-07	attractin [Source:HGNC Symbol;Acc:HGNC:885]								protein_coding	ATRN
ENSG00000126001	0.84652	1.79816	7.38677	1.45778e-08	4.48417e-07	centrosomal protein 250 [Source:HGNC Symbol;Acc:HGNC:1859]								protein_coding	CEP250
ENSG00000149328	-0.889001	0.539988	5.58472	1.46181e-08	4.49175e-07	galactosidase beta 1 like 2 [Source:HGNC Symbol;Acc:HGNC:25129]								protein_coding	GLB1L2
ENSG00000173681	0.831112	1.77906	5.08825	1.46715e-08	4.50451e-07	BCLAF1 and THRAP3 family member 3 [Source:HGNC Symbol;Acc:HGNC:27413]								protein_coding	BCLAF3
ENSG00000198522	-0.763825	0.588933	5.87794	1.49733e-08	4.59346e-07	GPN-loop GTPase 1 [Source:HGNC Symbol;Acc:HGNC:17030]								protein_coding	GPN1
ENSG00000071205	0.825479	1.77212	4.97659	1.50603e-08	4.61269e-07	Rho GTPase activating protein 10 [Source:HGNC Symbol;Acc:HGNC:26099]								protein_coding	ARHGAP10
ENSG00000203778	-1.10587	0.464623	3.11976	1.50529e-08	4.61269e-07	family with sequence similarity 229 member B [Source:HGNC Symbol;Acc:HGNC:33858]								protein_coding	FAM229B
ENSG00000268083	2.05737	4.16227	-0.0556231	1.52211e-08	4.6582e-07	NA								protein_coding	AC008982.1
ENSG00000168743	-0.753842	0.593022	6.08837	1.53199e-08	4.68466e-07	nephronectin [Source:HGNC Symbol;Acc:HGNC:27405]								protein_coding	NPNT
ENSG00000179008	2.10004	4.28721	-0.333282	1.55493e-08	4.75099e-07	chromosome 14 open reading frame 39 [Source:HGNC Symbol;Acc:HGNC:19849]								protein_coding	C14orf39
ENSG00000203811	-1.31941	0.400698	2.72552	1.56351e-08	4.77336e-07	histone cluster 2 H3 family member c [Source:HGNC Symbol;Acc:HGNC:20503]								protein_coding	HIST2H3C
ENSG00000189136	1.41439	2.66548	1.3396	1.57695e-08	4.81053e-07	ubiquitin conjugating enzyme E2 Q2 pseudogene 1 [Source:HGNC Symbol;Acc:HGNC:37439]								transcribed_unprocessed_pseudogene	UBE2Q2P1
ENSG00000251495	-1.74788	0.29774	2.25752	1.59786e-08	4.8704e-07	peptidylprolyl isomerase A pseudogene 11 [Source:HGNC Symbol;Acc:HGNC:9263]								processed_pseudogene	PPIAP11
ENSG00000278705	-0.782737	0.581263	7.81105	1.61482e-08	4.91814e-07	histone cluster 1 H4 family member b [Source:HGNC Symbol;Acc:HGNC:4789]								protein_coding	HIST1H4B
ENSG00000104714	0.952348	1.93502	5.62955	1.62072e-08	4.93197e-07	glutamate rich 1 [Source:HGNC Symbol;Acc:HGNC:27234]								protein_coding	ERICH1
ENSG00000233913	-1.36284	0.388817	3.90677	1.62196e-08	4.93197e-07	ribosomal protein L10 pseudogene 9 [Source:HGNC Symbol;Acc:HGNC:35579]								processed_pseudogene	RPL10P9
ENSG00000139160	-1.31406	0.402188	1.54787	1.63782e-08	4.97554e-07	electron transfer flavoprotein beta subunit lysine methyltransferase [Source:HGNC Symbol;Acc:HGNC:28739]								protein_coding	ETFBKMT
ENSG00000253968	3.37616	10.3831	-1.67564	1.63891e-08	4.97554e-07	NA								lincRNA	AC016573.1
ENSG00000183722	0.709023	1.6347	8.25099	1.65111e-08	5.0086e-07	LHFPL tetraspan subfamily member 6 [Source:HGNC Symbol;Acc:HGNC:6586]								protein_coding	LHFPL6
ENSG00000155760	1.11904	2.17203	3.20102	1.6692e-08	5.05941e-07	frizzled class receptor 7 [Source:HGNC Symbol;Acc:HGNC:4045]								protein_coding	FZD7
ENSG00000248668	-1.70075	0.307626	0.612077	1.67341e-08	5.06814e-07	OXCT1 antisense RNA 1 [Source:HGNC Symbol;Acc:HGNC:40423]								processed_transcript	OXCT1-AS1
ENSG00000267041	0.863268	1.81915	4.43201	1.67632e-08	5.07291e-07	zinc finger protein 850 [Source:HGNC Symbol;Acc:HGNC:27994]								protein_coding	ZNF850
ENSG00000124302	4.36437	20.5971	-1.89693	1.70793e-08	5.16444e-07	carbohydrate sulfotransferase 8 [Source:HGNC Symbol;Acc:HGNC:15993]								protein_coding	CHST8
ENSG00000064300	-1.5585	0.339505	1.17017	1.7199e-08	5.1965e-07	nerve growth factor receptor [Source:HGNC Symbol;Acc:HGNC:7809]								protein_coding	NGFR
ENSG00000233608	2.53876	5.81091	-0.159034	1.72185e-08	5.19827e-07	twist family bHLH transcription factor 2 [Source:HGNC Symbol;Acc:HGNC:20670]								protein_coding	TWIST2
ENSG00000163131	-0.962659	0.51311	3.55924	1.74198e-08	5.25487e-07	cathepsin S [Source:HGNC Symbol;Acc:HGNC:2545]								protein_coding	CTSS
ENSG00000064309	-0.745334	0.59653	7.14228	1.76218e-08	5.30401e-07	cell adhesion associated, oncogene regulated [Source:HGNC Symbol;Acc:HGNC:17104]								protein_coding	CDON
ENSG00000161638	0.864546	1.82077	6.8677	1.76386e-08	5.30401e-07	integrin subunit alpha 5 [Source:HGNC Symbol;Acc:HGNC:6141]								protein_coding	ITGA5
ENSG00000164342	-2.86559	0.137205	-1.30358	1.76083e-08	5.30401e-07	toll like receptor 3 [Source:HGNC Symbol;Acc:HGNC:11849]								protein_coding	TLR3
ENSG00000185641	-1.83561	0.280174	1.42651	1.76371e-08	5.30401e-07	NA								processed_pseudogene	AC034236.1
ENSG00000244257	1.59299	3.01673	2.68598	1.77304e-08	5.32739e-07	polycystin 1, transient receptor potential channel interacting pseudogene 1 [Source:HGNC Symbol;Acc:HGNC:30065]								unprocessed_pseudogene	PKD1P1
ENSG00000007264	-4.2839	0.0513355	-2.14442	1.77854e-08	5.33704e-07	megakaryocyte-associated tyrosine kinase [Source:HGNC Symbol;Acc:HGNC:6906]								protein_coding	MATK
ENSG00000179218	0.712505	1.63865	10.0966	1.77906e-08	5.33704e-07	calreticulin [Source:HGNC Symbol;Acc:HGNC:1455]								protein_coding	CALR
ENSG00000117139	0.715572	1.64213	7.66321	1.78848e-08	5.36107e-07	lysine demethylase 5B [Source:HGNC Symbol;Acc:HGNC:18039]								protein_coding	KDM5B
ENSG00000197971	0.880582	1.84112	5.16178	1.81714e-08	5.44267e-07	myelin basic protein [Source:HGNC Symbol;Acc:HGNC:6925]								protein_coding	MBP
ENSG00000267270	1.02929	2.04101	3.72083	1.85408e-08	5.54895e-07	PARD6G antisense RNA 1 [Source:HGNC Symbol;Acc:HGNC:44109]								antisense	PARD6G-AS1
ENSG00000124019	-2.15255	0.224915	-0.378212	1.90795e-08	5.70567e-07	family with sequence similarity 124 member B [Source:HGNC Symbol;Acc:HGNC:26224]								protein_coding	FAM124B
ENSG00000224271	0.786236	1.72457	6.5076	1.92284e-08	5.74568e-07	NA								lincRNA	AL117329.1
ENSG00000173120	0.795133	1.73524	7.16013	1.94456e-08	5.80602e-07	lysine demethylase 2A [Source:HGNC Symbol;Acc:HGNC:13606]								protein_coding	KDM2A
ENSG00000129084	-2.88225	0.13563	0.279871	1.96471e-08	5.86155e-07	proteasome subunit alpha 1 [Source:HGNC Symbol;Acc:HGNC:9530]								protein_coding	PSMA1
ENSG00000240602	-3.07581	0.118601	-0.644356	1.97616e-08	5.89111e-07	arylacetamide deacetylase pseudogene 1 [Source:HGNC Symbol;Acc:HGNC:50305]								transcribed_unprocessed_pseudogene	AADACP1
ENSG00000106823	-1.06913	0.476606	3.20819	1.9807e-08	5.89807e-07	extracellular matrix protein 2 [Source:HGNC Symbol;Acc:HGNC:3154]								protein_coding	ECM2
ENSG00000155850	-0.876668	0.544624	4.82966	1.9816e-08	5.89807e-07	solute carrier family 26 member 2 [Source:HGNC Symbol;Acc:HGNC:10994]								protein_coding	SLC26A2
ENSG00000228782	1.09002	2.12877	2.83296	2.0075e-08	5.97046e-07	mitochondrial ribosomal protein L45 pseudogene 2 [Source:HGNC Symbol;Acc:HGNC:29716]								transcribed_unprocessed_pseudogene	MRPL45P2
ENSG00000229119	-1.36592	0.387986	2.54128	2.02487e-08	6.01741e-07	NA								processed_pseudogene	AC026403.1
ENSG00000165495	2.58723	6.00942	-0.604682	2.05911e-08	6.11439e-07	PBX/knotted 1 homeobox 2 [Source:HGNC Symbol;Acc:HGNC:16714]								protein_coding	PKNOX2
ENSG00000165868	0.965936	1.95333	3.6467	2.09321e-08	6.21078e-07	heat shock protein family A (Hsp70) member 12A [Source:HGNC Symbol;Acc:HGNC:19022]								protein_coding	HSPA12A
ENSG00000104812	1.03529	2.04953	5.36008	2.13145e-08	6.3193e-07	glycogen synthase 1 [Source:HGNC Symbol;Acc:HGNC:4706]								protein_coding	GYS1
ENSG00000136247	-0.860968	0.550583	4.5107	2.13366e-08	6.32094e-07	zinc finger DHHC-type containing 4 [Source:HGNC Symbol;Acc:HGNC:18471]								protein_coding	ZDHHC4
ENSG00000135749	0.750779	1.6827	6.77651	2.14368e-08	6.34566e-07	pecanex homolog 2 [Source:HGNC Symbol;Acc:HGNC:8736]								protein_coding	PCNX2
ENSG00000134910	-0.715329	0.609066	8.0242	2.14937e-08	6.35755e-07	STT3A, catalytic subunit of the oligosaccharyltransferase complex [Source:HGNC Symbol;Acc:HGNC:6172]								protein_coding	STT3A
ENSG00000101210	1.04521	2.06367	6.33639	2.15519e-08	6.3698e-07	eukaryotic translation elongation factor 1 alpha 2 [Source:HGNC Symbol;Acc:HGNC:3192]								protein_coding	EEF1A2
ENSG00000177098	-4.07203	0.0594561	-2.05514	2.16984e-08	6.40812e-07	sodium voltage-gated channel beta subunit 4 [Source:HGNC Symbol;Acc:HGNC:10592]								protein_coding	SCN4B
ENSG00000228007	-1.59844	0.330234	1.81881	2.17924e-08	6.43088e-07	NA								processed_pseudogene	AC011933.1
ENSG00000214975	-1.71693	0.304194	3.12639	2.19635e-08	6.47633e-07	peptidylprolyl isomerase A pseudogene 29 [Source:HGNC Symbol;Acc:HGNC:43021]								processed_pseudogene	PPIAP29
ENSG00000099822	1.33306	2.51936	4.10993	2.22747e-08	6.56299e-07	hyperpolarization activated cyclic nucleotide gated potassium and sodium channel 2 [Source:HGNC Symbol;Acc:HGNC:4846]								protein_coding	HCN2
ENSG00000168813	0.784208	1.72215	5.97384	2.23717e-08	6.58648e-07	zinc finger protein 507 [Source:HGNC Symbol;Acc:HGNC:23783]								protein_coding	ZNF507
ENSG00000156639	0.732252	1.66123	8.00131	2.30971e-08	6.79476e-07	zinc finger AN1-type containing 3 [Source:HGNC Symbol;Acc:HGNC:18019]								protein_coding	ZFAND3
ENSG00000235505	-3.36476	0.0970746	-1.67975	2.32461e-08	6.82873e-07	NA								transcribed_unprocessed_pseudogene	AP002004.1
ENSG00000273983	-0.806147	0.571907	8.44998	2.32485e-08	6.82873e-07	histone cluster 1 H3 family member g [Source:HGNC Symbol;Acc:HGNC:4772]								protein_coding	HIST1H3G
ENSG00000128000	0.878119	1.83798	4.53513	2.3322e-08	6.84504e-07	zinc finger protein 780B [Source:HGNC Symbol;Acc:HGNC:33109]								protein_coding	ZNF780B
ENSG00000170629	-1.4002	0.378876	1.55947	2.35566e-08	6.90853e-07	DPY19L2 pseudogene 2 [Source:HGNC Symbol;Acc:HGNC:21764]								transcribed_unprocessed_pseudogene	DPY19L2P2
ENSG00000074410	0.915745	1.88654	4.47066	2.36723e-08	6.93711e-07	carbonic anhydrase 12 [Source:HGNC Symbol;Acc:HGNC:1371]								protein_coding	CA12
ENSG00000188452	-2.21957	0.214706	0.981953	2.4098e-08	7.05643e-07	ceramide kinase like [Source:HGNC Symbol;Acc:HGNC:21699]								protein_coding	CERKL
ENSG00000155530	-1.09655	0.467634	2.53486	2.42171e-08	7.08584e-07	leucine rich repeats and guanylate kinase domain containing [Source:HGNC Symbol;Acc:HGNC:21964]								protein_coding	LRGUK
ENSG00000101871	0.697897	1.62214	8.93243	2.42985e-08	7.09989e-07	midline 1 [Source:HGNC Symbol;Acc:HGNC:7095]								protein_coding	MID1
ENSG00000164841	-1.88648	0.270467	0.785774	2.43025e-08	7.09989e-07	transmembrane protein 74 [Source:HGNC Symbol;Acc:HGNC:26409]								protein_coding	TMEM74
ENSG00000272196	-1.25532	0.418899	2.18132	2.43459e-08	7.10708e-07	histone cluster 2 H2A family member a4 [Source:HGNC Symbol;Acc:HGNC:29668]								protein_coding	HIST2H2AA4
ENSG00000171421	-0.887208	0.540659	5.00861	2.46604e-08	7.19338e-07	mitochondrial ribosomal protein L36 [Source:HGNC Symbol;Acc:HGNC:14490]								protein_coding	MRPL36
ENSG00000201428	-1.39973	0.378999	8.15054	2.47033e-08	7.20036e-07	RNA, 7SK small nuclear pseudogene 71 [Source:HGNC Symbol;Acc:HGNC:45795]								misc_RNA	RN7SKP71
ENSG00000168685	-0.759327	0.590772	6.6944	2.48391e-08	7.23439e-07	interleukin 7 receptor [Source:HGNC Symbol;Acc:HGNC:6024]								protein_coding	IL7R
ENSG00000215237	-3.15261	0.112453	-1.53952	2.50824e-08	7.29965e-07	NA								unprocessed_pseudogene	AL592293.1
ENSG00000115107	1.02287	2.03196	4.76876	2.55089e-08	7.41809e-07	STEAP3 metalloreductase [Source:HGNC Symbol;Acc:HGNC:24592]								protein_coding	STEAP3
ENSG00000150551	-0.79127	0.577835	6.09305	2.56308e-08	7.44765e-07	LY6/PLAUR domain containing 1 [Source:HGNC Symbol;Acc:HGNC:28431]								protein_coding	LYPD1
ENSG00000227598	0.82527	1.77187	5.22797	2.56498e-08	7.44765e-07	NA								antisense	Z94721.1
ENSG00000188039	-1.02198	0.492439	3.61775	2.62284e-08	7.60983e-07	NACHT and WD repeat domain containing 1 [Source:HGNC Symbol;Acc:HGNC:27619]								protein_coding	NWD1
ENSG00000154144	-0.84426	0.556996	5.11692	2.64007e-08	7.65399e-07	transforming growth factor beta regulator 1 [Source:HGNC Symbol;Acc:HGNC:29551]								protein_coding	TBRG1
ENSG00000138193	0.703571	1.62853	7.67191	2.65584e-08	7.69384e-07	phospholipase C epsilon 1 [Source:HGNC Symbol;Acc:HGNC:17175]								protein_coding	PLCE1
ENSG00000169184	2.87972	7.36007	-1.35718	2.66756e-08	7.71602e-07	MN1 proto-oncogene, transcriptional regulator [Source:HGNC Symbol;Acc:HGNC:7180]								protein_coding	MN1
ENSG00000273102	-2.0025	0.249567	-0.100541	2.66609e-08	7.71602e-07	NA								lincRNA	AP000569.1
ENSG00000081277	-1.47762	0.359082	0.860237	2.67033e-08	7.71815e-07	plakophilin 1 [Source:HGNC Symbol;Acc:HGNC:9023]								protein_coding	PKP1
ENSG00000133121	0.767194	1.70196	5.95058	2.69273e-08	7.77697e-07	StAR related lipid transfer domain containing 13 [Source:HGNC Symbol;Acc:HGNC:19164]								protein_coding	STARD13
ENSG00000186814	0.691026	1.61443	7.23974	2.69616e-08	7.78096e-07	zinc finger and SCAN domain containing 30 [Source:HGNC Symbol;Acc:HGNC:33517]								protein_coding	ZSCAN30
ENSG00000099901	-0.69879	0.616089	7.12424	2.70425e-08	7.79837e-07	RAN binding protein 1 [Source:HGNC Symbol;Acc:HGNC:9847]								protein_coding	RANBP1
ENSG00000171798	2.47201	5.54815	-0.794291	2.71542e-08	7.82466e-07	kinase non-catalytic C-lobe domain containing 1 [Source:HGNC Symbol;Acc:HGNC:29374]								protein_coding	KNDC1
ENSG00000248555	-1.09911	0.466803	2.51162	2.7365e-08	7.87941e-07	long intergenic non-protein coding RNA 1339 [Source:HGNC Symbol;Acc:HGNC:50549]								processed_transcript	LINC01339
ENSG00000245532	0.85563	1.80955	5.57215	2.76872e-08	7.96614e-07	nuclear paraspeckle assembly transcript 1 (non-protein coding) [Source:HGNC Symbol;Acc:HGNC:30815]								lincRNA	NEAT1
ENSG00000114861	0.711859	1.63791	7.88391	2.79443e-08	8.03404e-07	forkhead box P1 [Source:HGNC Symbol;Acc:HGNC:3823]								protein_coding	FOXP1
ENSG00000111186	0.893504	1.85768	6.13276	2.83799e-08	8.15309e-07	Wnt family member 5B [Source:HGNC Symbol;Acc:HGNC:16265]								protein_coding	WNT5B
ENSG00000157445	-0.717433	0.608179	6.81175	2.86107e-08	8.2132e-07	calcium voltage-gated channel auxiliary subunit alpha2delta 3 [Source:HGNC Symbol;Acc:HGNC:15460]								protein_coding	CACNA2D3
ENSG00000125820	2.19829	4.58936	0.544617	2.90177e-08	8.32373e-07	NK2 homeobox 2 [Source:HGNC Symbol;Acc:HGNC:7835]								protein_coding	NKX2-2
ENSG00000124635	-0.832216	0.561666	7.62241	2.92436e-08	8.38222e-07	histone cluster 1 H2B family member j [Source:HGNC Symbol;Acc:HGNC:4761]								protein_coding	HIST1H2BJ
ENSG00000105556	1.10902	2.15698	5.29996	2.9319e-08	8.3975e-07	MIER family member 2 [Source:HGNC Symbol;Acc:HGNC:29210]								protein_coding	MIER2
ENSG00000146776	0.797529	1.73812	6.30228	2.94369e-08	8.42489e-07	ataxin 7 like 1 [Source:HGNC Symbol;Acc:HGNC:22210]								protein_coding	ATXN7L1
ENSG00000101882	-0.853643	0.553386	4.35996	2.94642e-08	8.42637e-07	NFKB activating protein [Source:HGNC Symbol;Acc:HGNC:29873]								protein_coding	NKAP
ENSG00000111341	-1.16647	0.445509	2.40508	2.96475e-08	8.47241e-07	matrix Gla protein [Source:HGNC Symbol;Acc:HGNC:7060]								protein_coding	MGP
ENSG00000234653	-1.27348	0.41366	2.17894	3.00913e-08	8.59277e-07	NA								antisense	AC079117.1
ENSG00000182107	1.86225	3.63574	0.0168895	3.04627e-08	8.69228e-07	transmembrane protein 30B [Source:HGNC Symbol;Acc:HGNC:27254]								protein_coding	TMEM30B
ENSG00000101187	1.08274	2.11805	5.38011	3.05557e-08	8.71229e-07	solute carrier organic anion transporter family member 4A1 [Source:HGNC Symbol;Acc:HGNC:10953]								protein_coding	SLCO4A1
ENSG00000154237	0.895449	1.86019	6.05664	3.0709e-08	8.74941e-07	leucine rich repeat kinase 1 [Source:HGNC Symbol;Acc:HGNC:18608]								protein_coding	LRRK1
ENSG00000282381	1.15886	2.23281	2.44406	3.09735e-08	8.81817e-07	NA								lincRNA	AC104073.4
ENSG00000111678	-0.761683	0.589808	6.73954	3.17624e-08	9.03599e-07	chromosome 12 open reading frame 57 [Source:HGNC Symbol;Acc:HGNC:29521]								protein_coding	C12orf57
ENSG00000113205	3.18269	9.07998	-1.42728	3.27588e-08	9.30552e-07	protocadherin beta 3 [Source:HGNC Symbol;Acc:HGNC:8688]								protein_coding	PCDHB3
ENSG00000196110	1.00689	2.00957	3.51074	3.27571e-08	9.30552e-07	zinc finger protein 699 [Source:HGNC Symbol;Acc:HGNC:24750]								protein_coding	ZNF699
ENSG00000112473	0.819349	1.76461	7.11973	3.28349e-08	9.32015e-07	solute carrier family 39 member 7 [Source:HGNC Symbol;Acc:HGNC:4927]								protein_coding	SLC39A7
ENSG00000143942	-1.01198	0.495866	4.04484	3.29989e-08	9.35972e-07	ChaC cation transport regulator homolog 2 [Source:HGNC Symbol;Acc:HGNC:32363]								protein_coding	CHAC2
ENSG00000147419	-0.819667	0.566573	5.42764	3.31313e-08	9.39026e-07	coiled-coil domain containing 25 [Source:HGNC Symbol;Acc:HGNC:25591]								protein_coding	CCDC25
ENSG00000135709	1.13315	2.19337	3.6646	3.32748e-08	9.42388e-07	KIAA0513 [Source:HGNC Symbol;Acc:HGNC:29058]								protein_coding	KIAA0513
ENSG00000163029	-0.737773	0.599664	6.71674	3.34634e-08	9.47024e-07	structural maintenance of chromosomes 6 [Source:HGNC Symbol;Acc:HGNC:20466]								protein_coding	SMC6
ENSG00000230107	-1.58273	0.333848	0.671454	3.36567e-08	9.51786e-07	NA								lincRNA	AL022316.1
ENSG00000249992	-1.53637	0.344753	1.82387	3.3972e-08	9.59988e-07	transmembrane protein 158 (gene/pseudogene) [Source:HGNC Symbol;Acc:HGNC:30293]								protein_coding	TMEM158
ENSG00000269190	1.33188	2.5173	3.80495	3.40347e-08	9.61044e-07	F-box protein 17 [Source:HGNC Symbol;Acc:HGNC:18754]								protein_coding	FBXO17
ENSG00000145982	0.704684	1.62979	7.13753	3.41159e-08	9.6262e-07	phenylalanyl-tRNA synthetase 2, mitochondrial [Source:HGNC Symbol;Acc:HGNC:21062]								protein_coding	FARS2
ENSG00000087460	0.747473	1.67885	9.35167	3.44218e-08	9.70531e-07	GNAS complex locus [Source:HGNC Symbol;Acc:HGNC:4392]								protein_coding	GNAS
ENSG00000183742	-1.40705	0.377083	1.23685	3.48404e-08	9.80877e-07	MACC1, MET transcriptional regulator [Source:HGNC Symbol;Acc:HGNC:30215]								protein_coding	MACC1
ENSG00000196781	0.790397	1.72955	6.81801	3.48284e-08	9.80877e-07	transducin like enhancer of split 1 [Source:HGNC Symbol;Acc:HGNC:11837]								protein_coding	TLE1
ENSG00000226781	-1.77515	0.292163	0.901928	3.48844e-08	9.81389e-07	tubulin folding cofactor A pseudogene 1 [Source:HGNC Symbol;Acc:HGNC:42630]								processed_pseudogene	TBCAP1
ENSG00000203706	-1.23401	0.425133	2.47281	3.55171e-08	9.98449e-07	SERTAD4 antisense RNA 1 [Source:HGNC Symbol;Acc:HGNC:32019]								antisense	SERTAD4-AS1
ENSG00000138018	-0.757298	0.591603	6.70427	3.56667e-08	1.00191e-06	selenoprotein I [Source:HGNC Symbol;Acc:HGNC:29361]								protein_coding	SELENOI
ENSG00000204634	1.17608	2.25962	2.11939	3.58466e-08	1.00622e-06	TBC1 domain family member 8 [Source:HGNC Symbol;Acc:HGNC:17791]								protein_coding	TBC1D8
ENSG00000152056	0.848027	1.80004	4.47293	3.61248e-08	1.01328e-06	adaptor related protein complex 1 sigma 3 subunit [Source:HGNC Symbol;Acc:HGNC:18971]								protein_coding	AP1S3
ENSG00000181409	1.8592	3.62807	0.545288	3.66379e-08	1.02616e-06	apoptosis associated tyrosine kinase [Source:HGNC Symbol;Acc:HGNC:21]								protein_coding	AATK
ENSG00000258479	-1.09655	0.467633	2.49236	3.66245e-08	1.02616e-06	long intergenic non-protein coding RNA 640 [Source:HGNC Symbol;Acc:HGNC:44291]								lincRNA	LINC00640
ENSG00000107020	-0.857589	0.551874	4.20873	3.68157e-08	1.0298e-06	plasminogen receptor with a C-terminal lysine [Source:HGNC Symbol;Acc:HGNC:23633]								protein_coding	PLGRKT
ENSG00000255455	-1.48549	0.357128	0.865826	3.68223e-08	1.0298e-06	NA								lincRNA	AP003486.1
ENSG00000138741	-2.57862	0.167401	-0.557684	3.74163e-08	1.04565e-06	transient receptor potential cation channel subfamily C member 3 [Source:HGNC Symbol;Acc:HGNC:12335]								protein_coding	TRPC3
ENSG00000143322	0.724267	1.65206	7.43772	3.79777e-08	1.06056e-06	ABL proto-oncogene 2, non-receptor tyrosine kinase [Source:HGNC Symbol;Acc:HGNC:77]								protein_coding	ABL2
ENSG00000133110	0.902086	1.86877	5.30999	3.83038e-08	1.06887e-06	periostin [Source:HGNC Symbol;Acc:HGNC:16953]								protein_coding	POSTN
ENSG00000082512	0.757259	1.69028	5.81127	3.93646e-08	1.09731e-06	TNF receptor associated factor 5 [Source:HGNC Symbol;Acc:HGNC:12035]								protein_coding	TRAF5
ENSG00000141867	1.09722	2.13942	7.21862	3.93805e-08	1.09731e-06	bromodomain containing 4 [Source:HGNC Symbol;Acc:HGNC:13575]								protein_coding	BRD4
ENSG00000197182	0.995261	1.99344	7.28288	3.96116e-08	1.10294e-06	MIRLET7B host gene [Source:HGNC Symbol;Acc:HGNC:37189]								lincRNA	MIRLET7BHG
ENSG00000283674	1.19819	2.29452	2.3806	4.00277e-08	1.11371e-06	NA								processed_transcript	AC068587.4
ENSG00000248323	-1.49718	0.354245	0.872339	4.03072e-08	1.12066e-06	lung cancer associated transcript 1 (non-protein coding) [Source:HGNC Symbol;Acc:HGNC:48498]								lincRNA	LUCAT1
ENSG00000242575	-3.62725	0.0809259	-1.70749	4.10853e-08	1.14146e-06	NA								transcribed_processed_pseudogene	AC012501.2
ENSG00000103742	2.04864	4.13716	0.222739	4.15634e-08	1.1539e-06	immunoglobulin superfamily DCC subclass member 4 [Source:HGNC Symbol;Acc:HGNC:13770]								protein_coding	IGDCC4
ENSG00000162889	0.804109	1.74607	6.4184	4.16025e-08	1.15414e-06	mitogen-activated protein kinase-activated protein kinase 2 [Source:HGNC Symbol;Acc:HGNC:6887]								protein_coding	MAPKAPK2
ENSG00000178568	-0.753327	0.593234	9.39796	4.25669e-08	1.18004e-06	erb-b2 receptor tyrosine kinase 4 [Source:HGNC Symbol;Acc:HGNC:3432]								protein_coding	ERBB4
ENSG00000144645	0.739349	1.66942	6.44578	4.29418e-08	1.18956e-06	oxysterol binding protein like 10 [Source:HGNC Symbol;Acc:HGNC:16395]								protein_coding	OSBPL10
ENSG00000100505	0.731469	1.66033	7.21278	4.34943e-08	1.20399e-06	tripartite motif containing 9 [Source:HGNC Symbol;Acc:HGNC:16288]								protein_coding	TRIM9
ENSG00000151239	-0.820861	0.566104	7.86529	4.35687e-08	1.20517e-06	twinfilin actin binding protein 1 [Source:HGNC Symbol;Acc:HGNC:9620]								protein_coding	TWF1
ENSG00000128268	2.12361	4.35782	-0.17855	4.42323e-08	1.22263e-06	mannosyl (beta-1,4-)-glycoprotein beta-1,4-N-acetylglucosaminyltransferase [Source:HGNC Symbol;Acc:HGNC:7046]								protein_coding	MGAT3
ENSG00000257355	3.06394	8.36252	-1.49723	4.44252e-08	1.22707e-06	NA								protein_coding	AC008770.1
ENSG00000163346	0.905182	1.87278	4.72578	4.44803e-08	1.2277e-06	PBX homeobox interacting protein 1 [Source:HGNC Symbol;Acc:HGNC:21199]								protein_coding	PBXIP1
ENSG00000064999	0.777658	1.71435	6.95537	4.45149e-08	1.22776e-06	ankyrin repeat and sterile alpha motif domain containing 1A [Source:HGNC Symbol;Acc:HGNC:20961]								protein_coding	ANKS1A
ENSG00000137642	-0.713831	0.609699	7.20185	4.50233e-08	1.24089e-06	sortilin related receptor 1 [Source:HGNC Symbol;Acc:HGNC:11185]								protein_coding	SORL1
ENSG00000049618	0.718095	1.64501	8.42877	4.5483e-08	1.25265e-06	AT-rich interaction domain 1B [Source:HGNC Symbol;Acc:HGNC:18040]								protein_coding	ARID1B
ENSG00000253434	-4.32225	0.0499887	1.74566	4.56706e-08	1.2569e-06	long intergenic non-protein coding RNA 2237 [Source:HGNC Symbol;Acc:HGNC:53108]								lincRNA	LINC02237
ENSG00000143149	-0.749696	0.594729	5.80833	4.59896e-08	1.26477e-06	aldehyde dehydrogenase 9 family member A1 [Source:HGNC Symbol;Acc:HGNC:412]								protein_coding	ALDH9A1
ENSG00000284707	0.852894	1.80612	4.79749	4.61431e-08	1.26807e-06	NA								processed_transcript	AC079781.5
ENSG00000138613	-1.12204	0.459445	2.44742	4.76019e-08	1.30721e-06	aph-1 homolog B, gamma-secretase subunit [Source:HGNC Symbol;Acc:HGNC:24080]								protein_coding	APH1B
ENSG00000164823	-0.787146	0.579489	6.02368	4.7832e-08	1.31258e-06	oxidative stress induced growth inhibitor family member 2 [Source:HGNC Symbol;Acc:HGNC:1355]								protein_coding	OSGIN2
ENSG00000111445	-0.698317	0.616291	6.39991	4.8319e-08	1.32499e-06	replication factor C subunit 5 [Source:HGNC Symbol;Acc:HGNC:9973]								protein_coding	RFC5
ENSG00000073146	-1.27172	0.414166	1.58977	4.904e-08	1.34379e-06	Mov10 RISC complex RNA helicase like 1 [Source:HGNC Symbol;Acc:HGNC:7201]								protein_coding	MOV10L1
ENSG00000198919	-0.838696	0.559149	5.18544	4.98794e-08	1.3658e-06	DAZ interacting zinc finger protein 3 [Source:HGNC Symbol;Acc:HGNC:30938]								protein_coding	DZIP3
ENSG00000126003	0.853832	1.8073	5.92079	5.02948e-08	1.37619e-06	PLAG1 like zinc finger 2 [Source:HGNC Symbol;Acc:HGNC:9047]								protein_coding	PLAGL2
ENSG00000079785	-0.702349	0.614571	7.43818	5.0476e-08	1.38015e-06	DEAD-box helicase 1 [Source:HGNC Symbol;Acc:HGNC:2734]								protein_coding	DDX1
ENSG00000259964	-1.50051	0.35343	2.42151	5.05892e-08	1.38225e-06	THSD4 antisense RNA 1 [Source:HGNC Symbol;Acc:HGNC:51420]								antisense	THSD4-AS1
ENSG00000086619	1.13813	2.20095	2.77694	5.08019e-08	1.38706e-06	endoplasmic reticulum oxidoreductase 1 beta [Source:HGNC Symbol;Acc:HGNC:14355]								protein_coding	ERO1B
ENSG00000105738	1.16021	2.23491	6.9757	5.09561e-08	1.39027e-06	signal induced proliferation associated 1 like 3 [Source:HGNC Symbol;Acc:HGNC:23801]								protein_coding	SIPA1L3
ENSG00000184900	-0.746263	0.596146	6.36814	5.10647e-08	1.39224e-06	small ubiquitin-like modifier 3 [Source:HGNC Symbol;Acc:HGNC:11124]								protein_coding	SUMO3
ENSG00000106278	0.718498	1.64547	6.82308	5.14871e-08	1.40174e-06	protein tyrosine phosphatase, receptor type Z1 [Source:HGNC Symbol;Acc:HGNC:9685]								protein_coding	PTPRZ1
ENSG00000235453	-1.24647	0.421478	1.84444	5.1467e-08	1.40174e-06	small integral membrane protein 27 [Source:HGNC Symbol;Acc:HGNC:31420]								protein_coding	SMIM27
ENSG00000186111	1.19953	2.29665	5.81607	5.18254e-08	1.40994e-06	phosphatidylinositol-4-phosphate 5-kinase type 1 gamma [Source:HGNC Symbol;Acc:HGNC:8996]								protein_coding	PIP5K1C
ENSG00000113384	-0.76319	0.589192	5.52624	5.34327e-08	1.45263e-06	golgi phosphoprotein 3 [Source:HGNC Symbol;Acc:HGNC:15452]								protein_coding	GOLPH3
ENSG00000166262	-1.06642	0.477503	3.14366	5.3485e-08	1.45301e-06	family with sequence similarity 227 member B [Source:HGNC Symbol;Acc:HGNC:26543]								protein_coding	FAM227B
ENSG00000227615	-1.38394	0.38317	3.6545	5.39121e-08	1.46357e-06	NA								processed_pseudogene	AP001324.1
ENSG00000101146	0.718629	1.64562	6.16303	5.41637e-08	1.4683e-06	ribonucleic acid export 1 [Source:HGNC Symbol;Acc:HGNC:9828]								protein_coding	RAE1
ENSG00000255435	-1.29623	0.40719	1.27391	5.41534e-08	1.4683e-06	NA								antisense	AP001267.3
ENSG00000179104	0.688985	1.61215	8.84694	5.44371e-08	1.47465e-06	transmembrane and tetratricopeptide repeat containing 2 [Source:HGNC Symbol;Acc:HGNC:25440]								protein_coding	TMTC2
ENSG00000267106	1.44759	2.72753	0.795485	5.52964e-08	1.49686e-06	ZNF561 antisense RNA 1 (head to head) [Source:HGNC Symbol;Acc:HGNC:27613]								processed_transcript	ZNF561-AS1
ENSG00000248474	-2.57419	0.167916	-0.694514	5.55195e-08	1.50183e-06	long intergenic non-protein coding RNA 2122 [Source:HGNC Symbol;Acc:HGNC:52979]								lincRNA	LINC02122
ENSG00000161057	-0.700203	0.615486	7.52637	5.70092e-08	1.54103e-06	proteasome 26S subunit, ATPase 2 [Source:HGNC Symbol;Acc:HGNC:9548]								protein_coding	PSMC2
ENSG00000116580	0.709923	1.63572	6.62743	5.70802e-08	1.54185e-06	gon-4 like [Source:HGNC Symbol;Acc:HGNC:25973]								protein_coding	GON4L
ENSG00000103175	-2.14026	0.22684	-0.441113	5.74625e-08	1.55021e-06	WAP four-disulfide core domain 1 [Source:HGNC Symbol;Acc:HGNC:15466]								protein_coding	WFDC1
ENSG00000170775	-1.63819	0.32126	0.203791	5.74713e-08	1.55021e-06	G protein-coupled receptor 37 [Source:HGNC Symbol;Acc:HGNC:4494]								protein_coding	GPR37
ENSG00000198851	-4.26341	0.0520699	-2.16158	5.83622e-08	1.57313e-06	CD3e molecule [Source:HGNC Symbol;Acc:HGNC:1674]								protein_coding	CD3E
ENSG00000197172	-0.717242	0.608259	6.94959	5.92605e-08	1.59621e-06	MAGE family member A6 [Source:HGNC Symbol;Acc:HGNC:6804]								protein_coding	MAGEA6
ENSG00000101977	-1.56009	0.339129	0.703239	5.96261e-08	1.60492e-06	MCF.2 cell line derived transforming sequence [Source:HGNC Symbol;Acc:HGNC:6940]								protein_coding	MCF2
ENSG00000176102	-0.701456	0.614951	6.79215	5.96957e-08	1.60565e-06	cleavage stimulation factor subunit 3 [Source:HGNC Symbol;Acc:HGNC:2485]								protein_coding	CSTF3
ENSG00000140836	0.811325	1.75482	7.09976	6.02079e-08	1.61828e-06	zinc finger homeobox 3 [Source:HGNC Symbol;Acc:HGNC:777]								protein_coding	ZFHX3
ENSG00000083457	-0.886806	0.54081	4.20828	6.0531e-08	1.62582e-06	integrin subunit alpha E [Source:HGNC Symbol;Acc:HGNC:6147]								protein_coding	ITGAE
ENSG00000123975	-0.871688	0.546507	6.01723	6.08463e-08	1.63313e-06	CDC28 protein kinase regulatory subunit 2 [Source:HGNC Symbol;Acc:HGNC:2000]								protein_coding	CKS2
ENSG00000188313	-0.747329	0.595705	6.23282	6.17667e-08	1.65586e-06	phospholipid scramblase 1 [Source:HGNC Symbol;Acc:HGNC:9092]								protein_coding	PLSCR1
ENSG00000283183	-1.25161	0.41998	1.51002	6.17802e-08	1.65586e-06	NA								lincRNA	AC116565.2
ENSG00000089351	1.08228	2.11738	5.30946	6.19701e-08	1.65978e-06	GRAM domain containing 1A [Source:HGNC Symbol;Acc:HGNC:29305]								protein_coding	GRAMD1A
ENSG00000156467	-0.841977	0.557879	6.42405	6.21551e-08	1.66356e-06	ubiquinol-cytochrome c reductase binding protein [Source:HGNC Symbol;Acc:HGNC:12582]								protein_coding	UQCRB
ENSG00000157985	0.809011	1.75201	7.74138	6.2335e-08	1.6672e-06	ArfGAP with GTPase domain, ankyrin repeat and PH domain 1 [Source:HGNC Symbol;Acc:HGNC:16922]								protein_coding	AGAP1
ENSG00000108557	1.1621	2.23783	6.95568	6.29702e-08	1.68182e-06	retinoic acid induced 1 [Source:HGNC Symbol;Acc:HGNC:9834]								protein_coding	RAI1
ENSG00000144339	0.757849	1.69097	5.55887	6.29281e-08	1.68182e-06	transmembrane protein with EGF like and two follistatin like domains 2 [Source:HGNC Symbol;Acc:HGNC:11867]								protein_coding	TMEFF2
ENSG00000139579	-0.705396	0.613274	6.21673	6.32242e-08	1.68741e-06	nucleic acid binding protein 2 [Source:HGNC Symbol;Acc:HGNC:28412]								protein_coding	NABP2
ENSG00000137040	-0.843735	0.557199	5.34995	6.32923e-08	1.68805e-06	RAN binding protein 6 [Source:HGNC Symbol;Acc:HGNC:9851]								protein_coding	RANBP6
ENSG00000164669	0.903518	1.87062	4.08622	6.3376e-08	1.68909e-06	integrator complex subunit 4 pseudogene 1 [Source:HGNC Symbol;Acc:HGNC:21925]								transcribed_unprocessed_pseudogene	INTS4P1
ENSG00000095002	-0.717268	0.608248	7.23191	6.40042e-08	1.70464e-06	mutS homolog 2 [Source:HGNC Symbol;Acc:HGNC:7325]								protein_coding	MSH2
ENSG00000226067	-1.13798	0.454396	1.97563	6.44049e-08	1.71411e-06	long intergenic non-protein coding RNA 623 [Source:HGNC Symbol;Acc:HGNC:44252]								lincRNA	LINC00623
ENSG00000116604	1.1381	2.20091	4.79526	6.53456e-08	1.73793e-06	myocyte enhancer factor 2D [Source:HGNC Symbol;Acc:HGNC:6997]								protein_coding	MEF2D
ENSG00000204882	3.65898	12.6318	-1.9374	6.58401e-08	1.74985e-06	G protein-coupled receptor 20 [Source:HGNC Symbol;Acc:HGNC:4475]								protein_coding	GPR20
ENSG00000204310	0.940494	1.91918	5.59099	6.59181e-08	1.7507e-06	1-acylglycerol-3-phosphate O-acyltransferase 1 [Source:HGNC Symbol;Acc:HGNC:324]								protein_coding	AGPAT1
ENSG00000105974	-0.713587	0.609802	8.96974	6.5974e-08	1.75096e-06	caveolin 1 [Source:HGNC Symbol;Acc:HGNC:1527]								protein_coding	CAV1
ENSG00000185085	0.982069	1.9753	5.02547	6.64554e-08	1.76251e-06	integrator complex subunit 5 [Source:HGNC Symbol;Acc:HGNC:29352]								protein_coding	INTS5
ENSG00000147852	-0.88913	0.539939	3.74405	6.66379e-08	1.76611e-06	very low density lipoprotein receptor [Source:HGNC Symbol;Acc:HGNC:12698]								protein_coding	VLDLR
ENSG00000175928	-2.7841	0.145179	-0.594514	6.67745e-08	1.7685e-06	leucine rich repeat neuronal 1 [Source:HGNC Symbol;Acc:HGNC:20980]								protein_coding	LRRN1
ENSG00000081913	0.764542	1.69883	6.14964	6.71344e-08	1.77679e-06	PH domain and leucine rich repeat protein phosphatase 1 [Source:HGNC Symbol;Acc:HGNC:20610]								protein_coding	PHLPP1
ENSG00000138085	-0.728618	0.603482	5.98734	6.76182e-08	1.78835e-06	all-trans retinoic acid induced differentiation factor [Source:HGNC Symbol;Acc:HGNC:24090]								protein_coding	ATRAID
ENSG00000141682	-0.865487	0.548861	4.78492	6.7738e-08	1.7897e-06	phorbol-12-myristate-13-acetate-induced protein 1 [Source:HGNC Symbol;Acc:HGNC:9108]								protein_coding	PMAIP1
ENSG00000279414	-3.29494	0.101888	-1.62448	6.77635e-08	1.7897e-06	NA								processed_pseudogene	CR392039.2
ENSG00000240395	-1.46333	0.362655	1.95508	6.81364e-08	1.7983e-06	ribosomal protein L5 pseudogene 23 [Source:HGNC Symbol;Acc:HGNC:36553]								processed_pseudogene	RPL5P23
ENSG00000196116	-0.786964	0.579563	5.07459	6.8854e-08	1.81598e-06	tudor domain containing 7 [Source:HGNC Symbol;Acc:HGNC:30831]								protein_coding	TDRD7
ENSG00000123562	-0.688563	0.620472	8.33795	6.99176e-08	1.84275e-06	mortality factor 4 like 2 [Source:HGNC Symbol;Acc:HGNC:16849]								protein_coding	MORF4L2
ENSG00000090534	3.90405	14.9705	-2.12151	7.01249e-08	1.84693e-06	thrombopoietin [Source:HGNC Symbol;Acc:HGNC:11795]								protein_coding	THPO
ENSG00000164070	-0.735871	0.600455	7.34863	7.0678e-08	1.86021e-06	heat shock protein family A (Hsp70) member 4 like [Source:HGNC Symbol;Acc:HGNC:17041]								protein_coding	HSPA4L
ENSG00000267419	0.950981	1.93319	3.30215	7.14324e-08	1.87876e-06	NA								transcribed_unprocessed_pseudogene	AC011477.1
ENSG00000224281	-2.12697	0.228939	-0.398834	7.24361e-08	1.90384e-06	SLC25A5 antisense RNA 1 [Source:HGNC Symbol;Acc:HGNC:43438]								processed_transcript	SLC25A5-AS1
ENSG00000131100	-0.70056	0.615333	6.38541	7.2948e-08	1.91597e-06	ATPase H+ transporting V1 subunit E1 [Source:HGNC Symbol;Acc:HGNC:857]								protein_coding	ATP6V1E1
ENSG00000111196	-0.917444	0.529446	4.40818	7.3334e-08	1.92478e-06	mago homolog B, exon junction complex core component [Source:HGNC Symbol;Acc:HGNC:25504]								protein_coding	MAGOHB
ENSG00000152217	0.706866	1.63225	7.04194	7.3406e-08	1.92534e-06	SET binding protein 1 [Source:HGNC Symbol;Acc:HGNC:15573]								protein_coding	SETBP1
ENSG00000064201	2.46716	5.52955	-0.717509	7.41937e-08	1.94465e-06	tetraspanin 32 [Source:HGNC Symbol;Acc:HGNC:13410]								protein_coding	TSPAN32
ENSG00000124214	0.701118	1.62576	7.23878	7.54179e-08	1.97538e-06	staufen double-stranded RNA binding protein 1 [Source:HGNC Symbol;Acc:HGNC:11370]								protein_coding	STAU1
ENSG00000274349	-1.41698	0.374495	1.48177	7.59008e-08	1.98666e-06	zinc finger protein 658 [Source:HGNC Symbol;Acc:HGNC:25226]								protein_coding	ZNF658
ENSG00000078269	0.757035	1.69001	6.7338	7.62949e-08	1.99559e-06	synaptojanin 2 [Source:HGNC Symbol;Acc:HGNC:11504]								protein_coding	SYNJ2
ENSG00000121005	-0.761989	0.589683	5.60412	7.6797e-08	2.00734e-06	cysteine rich secretory protein LCCL domain containing 1 [Source:HGNC Symbol;Acc:HGNC:18206]								protein_coding	CRISPLD1
ENSG00000156574	-3.02576	0.122787	-0.949212	7.7058e-08	2.01278e-06	nodal growth differentiation factor [Source:HGNC Symbol;Acc:HGNC:7865]								protein_coding	NODAL
ENSG00000177363	2.45549	5.48498	-0.697322	7.7224e-08	2.01435e-06	LRRN4 C-terminal like [Source:HGNC Symbol;Acc:HGNC:33724]								protein_coding	LRRN4CL
ENSG00000187800	1.45658	2.74457	2.75207	7.71791e-08	2.01435e-06	platelet endothelial aggregation receptor 1 [Source:HGNC Symbol;Acc:HGNC:33631]								protein_coding	PEAR1
ENSG00000087842	-0.681757	0.623405	6.85102	7.72852e-08	2.01456e-06	pirin [Source:HGNC Symbol;Acc:HGNC:30048]								protein_coding	PIR
ENSG00000234797	-1.3252	0.399093	3.65691	7.74142e-08	2.01654e-06	ribosomal protein S3A pseudogene 6 [Source:HGNC Symbol;Acc:HGNC:18630]								processed_pseudogene	RPS3AP6
ENSG00000141434	-3.27427	0.103358	-1.11598	7.75308e-08	2.01705e-06	meprin A subunit beta [Source:HGNC Symbol;Acc:HGNC:7020]								protein_coding	MEP1B
ENSG00000254251	-1.48847	0.356389	0.698731	7.75401e-08	2.01705e-06	NA								antisense	AC103770.1
ENSG00000147202	-0.738587	0.599326	6.09762	7.77556e-08	2.02127e-06	diaphanous related formin 2 [Source:HGNC Symbol;Acc:HGNC:2877]								protein_coding	DIAPH2
ENSG00000116962	0.909676	1.87862	7.76262	7.85979e-08	2.04177e-06	nidogen 1 [Source:HGNC Symbol;Acc:HGNC:7821]								protein_coding	NID1
ENSG00000185019	1.04707	2.06634	3.55834	7.88134e-08	2.04597e-06	U-box domain containing 5 [Source:HGNC Symbol;Acc:HGNC:17777]								protein_coding	UBOX5
ENSG00000112715	0.907102	1.87527	5.42615	7.95402e-08	2.06343e-06	vascular endothelial growth factor A [Source:HGNC Symbol;Acc:HGNC:12680]								protein_coding	VEGFA
ENSG00000284240	-2.69358	0.15458	-0.916558	7.98406e-08	2.06981e-06	NA								lincRNA	AC099062.1
ENSG00000162384	-0.783039	0.581141	4.74208	8.06296e-08	2.08883e-06	chromosome 1 open reading frame 123 [Source:HGNC Symbol;Acc:HGNC:26059]								protein_coding	C1orf123
ENSG00000110446	-1.24671	0.421408	2.23433	8.22172e-08	2.12851e-06	solute carrier family 15 member 3 [Source:HGNC Symbol;Acc:HGNC:18068]								protein_coding	SLC15A3
ENSG00000150961	0.689299	1.6125	6.46185	8.32114e-08	2.15278e-06	SEC24 homolog D, COPII coat complex component [Source:HGNC Symbol;Acc:HGNC:10706]								protein_coding	SEC24D
ENSG00000215218	-1.4267	0.37198	0.901908	8.36611e-08	2.16294e-06	ubiquitin conjugating enzyme E2 Q family like 1 [Source:HGNC Symbol;Acc:HGNC:37269]								protein_coding	UBE2QL1
ENSG00000182899	-0.774861	0.584445	9.00699	8.46379e-08	2.18671e-06	ribosomal protein L35a [Source:HGNC Symbol;Acc:HGNC:10345]								protein_coding	RPL35A
ENSG00000119203	-0.699394	0.615831	6.56274	8.5573e-08	2.20937e-06	cleavage and polyadenylation specific factor 3 [Source:HGNC Symbol;Acc:HGNC:2326]								protein_coding	CPSF3
ENSG00000213621	-1.84162	0.279008	1.64671	8.56771e-08	2.21055e-06	ribosomal protein SA pseudogene 54 [Source:HGNC Symbol;Acc:HGNC:36373]								processed_pseudogene	RPSAP54
ENSG00000101974	-0.685668	0.621718	8.12066	8.63781e-08	2.22685e-06	ATPase phospholipid transporting 11C [Source:HGNC Symbol;Acc:HGNC:13554]								protein_coding	ATP11C
ENSG00000135940	-0.820612	0.566202	6.05217	8.64261e-08	2.22685e-06	cytochrome c oxidase subunit 5B [Source:HGNC Symbol;Acc:HGNC:2269]								protein_coding	COX5B
ENSG00000057468	1.0388	2.05452	3.18113	8.99249e-08	2.31543e-06	mutS homolog 4 [Source:HGNC Symbol;Acc:HGNC:7327]								protein_coding	MSH4
ENSG00000120278	0.688683	1.61181	8.59446	9.20119e-08	2.36756e-06	pleckstrin homology and RhoGEF domain containing G1 [Source:HGNC Symbol;Acc:HGNC:20884]								protein_coding	PLEKHG1
ENSG00000214485	-1.32529	0.39907	2.31821	9.21708e-08	2.37004e-06	ribosomal protein L7 pseudogene 1 [Source:HGNC Symbol;Acc:HGNC:10367]								processed_pseudogene	RPL7P1
ENSG00000125845	0.842383	1.79301	4.27581	9.23252e-08	2.37241e-06	bone morphogenetic protein 2 [Source:HGNC Symbol;Acc:HGNC:1069]								protein_coding	BMP2
ENSG00000182752	0.757313	1.69034	5.50609	9.2743e-08	2.38153e-06	pappalysin 1 [Source:HGNC Symbol;Acc:HGNC:8602]								protein_coding	PAPPA
ENSG00000115163	-0.785488	0.580156	5.15263	9.28701e-08	2.38319e-06	centromere protein A [Source:HGNC Symbol;Acc:HGNC:1851]								protein_coding	CENPA
ENSG00000204681	1.02281	2.03187	4.51178	9.30201e-08	2.38542e-06	gamma-aminobutyric acid type B receptor subunit 1 [Source:HGNC Symbol;Acc:HGNC:4070]								protein_coding	GABBR1
ENSG00000038210	-0.990047	0.503461	4.30322	9.40225e-08	2.40788e-06	phosphatidylinositol 4-kinase type 2 beta [Source:HGNC Symbol;Acc:HGNC:18215]								protein_coding	PI4K2B
ENSG00000186230	0.95749	1.94193	3.46937	9.39974e-08	2.40788e-06	zinc finger protein 749 [Source:HGNC Symbol;Acc:HGNC:32783]								protein_coding	ZNF749
ENSG00000185621	0.836158	1.78529	4.48711	9.49586e-08	2.43021e-06	leishmanolysin like peptidase [Source:HGNC Symbol;Acc:HGNC:15991]								protein_coding	LMLN
ENSG00000135951	-0.936511	0.522495	3.36148	9.66798e-08	2.47259e-06	testis specific 10 [Source:HGNC Symbol;Acc:HGNC:14927]								protein_coding	TSGA10
ENSG00000111057	0.763483	1.69758	5.76453	9.76629e-08	2.49606e-06	keratin 18 [Source:HGNC Symbol;Acc:HGNC:6430]								protein_coding	KRT18
ENSG00000162337	1.03758	2.05278	6.85913	9.82776e-08	2.51008e-06	LDL receptor related protein 5 [Source:HGNC Symbol;Acc:HGNC:6697]								protein_coding	LRP5
ENSG00000130021	0.729352	1.65789	5.56379	9.87974e-08	2.52166e-06	pseudouridine 5'-phosphatase [Source:HGNC Symbol;Acc:HGNC:16818]								protein_coding	PUDP
ENSG00000156261	-0.718183	0.607862	8.80596	1.00685e-07	2.5681e-06	chaperonin containing TCP1 subunit 8 [Source:HGNC Symbol;Acc:HGNC:1623]								protein_coding	CCT8
ENSG00000154146	-1.61041	0.327506	0.768285	1.02114e-07	2.60279e-06	neurogranin [Source:HGNC Symbol;Acc:HGNC:8000]								protein_coding	NRGN
ENSG00000255867	-1.12446	0.458675	2.36279	1.02182e-07	2.60279e-06	DENND5B antisense RNA 1 [Source:HGNC Symbol;Acc:HGNC:42517]								antisense	DENND5B-AS1
ENSG00000103460	-2.9597	0.128541	-0.0645821	1.0269e-07	2.61223e-06	TOX high mobility group box family member 3 [Source:HGNC Symbol;Acc:HGNC:11972]								protein_coding	TOX3
ENSG00000138641	0.81248	1.75623	4.38531	1.02658e-07	2.61223e-06	HECT and RLD domain containing E3 ubiquitin protein ligase 3 [Source:HGNC Symbol;Acc:HGNC:4876]								protein_coding	HERC3
ENSG00000258454	-2.50956	0.175609	-1.0512	1.0396e-07	2.64278e-06	NA								sense_overlapping	AC016526.2
ENSG00000220583	-1.35894	0.389868	2.56794	1.05043e-07	2.66852e-06	ribosomal protein L35 pseudogene 2 [Source:HGNC Symbol;Acc:HGNC:35789]								processed_pseudogene	RPL35P2
ENSG00000105732	1.10496	2.15093	4.45432	1.06187e-07	2.69578e-06	zinc finger protein 574 [Source:HGNC Symbol;Acc:HGNC:26166]								protein_coding	ZNF574
ENSG00000259471	-2.79975	0.143612	-0.00476195	1.06396e-07	2.69928e-06	long intergenic non-protein coding RNA 1169 [Source:HGNC Symbol;Acc:HGNC:49541]								lincRNA	LINC01169
ENSG00000147894	-0.887082	0.540707	4.60875	1.10451e-07	2.80029e-06	chromosome 9 open reading frame 72 [Source:HGNC Symbol;Acc:HGNC:28337]								protein_coding	C9orf72
ENSG00000111087	-1.04388	0.485021	4.57505	1.12813e-07	2.85825e-06	GLI family zinc finger 1 [Source:HGNC Symbol;Acc:HGNC:4317]								protein_coding	GLI1
ENSG00000278921	-4.50805	0.0439482	-2.302	1.13113e-07	2.86395e-06	EPB41L4A antisense RNA 2 (head to head) [Source:HGNC Symbol;Acc:HGNC:25643]								lincRNA	EPB41L4A-AS2
ENSG00000198910	1.17084	2.25143	4.21173	1.1545e-07	2.92117e-06	L1 cell adhesion molecule [Source:HGNC Symbol;Acc:HGNC:6470]								protein_coding	L1CAM
ENSG00000131943	0.801101	1.74243	4.70388	1.16241e-07	2.93922e-06	chromosome 19 open reading frame 12 [Source:HGNC Symbol;Acc:HGNC:25443]								protein_coding	C19orf12
ENSG00000141736	-2.30395	0.202508	-0.675613	1.16812e-07	2.9517e-06	erb-b2 receptor tyrosine kinase 2 [Source:HGNC Symbol;Acc:HGNC:3430]								protein_coding	ERBB2
ENSG00000121039	0.742577	1.67316	5.7509	1.17979e-07	2.9792e-06	retinol dehydrogenase 10 [Source:HGNC Symbol;Acc:HGNC:19975]								protein_coding	RDH10
ENSG00000105662	1.31755	2.49242	4.7817	1.18692e-07	2.99523e-06	CREB regulated transcription coactivator 1 [Source:HGNC Symbol;Acc:HGNC:16062]								protein_coding	CRTC1
ENSG00000143643	0.705334	1.63052	6.24985	1.18991e-07	3.00076e-06	tetratricopeptide repeat domain 13 [Source:HGNC Symbol;Acc:HGNC:26204]								protein_coding	TTC13
ENSG00000237009	-3.50145	0.0882994	-1.95656	1.22187e-07	3.07932e-06	GLIS3 antisense RNA 1 [Source:HGNC Symbol;Acc:HGNC:28260]								antisense	GLIS3-AS1
ENSG00000101098	1.10686	2.15377	2.62273	1.22334e-07	3.08097e-06	regulating synaptic membrane exocytosis 4 [Source:HGNC Symbol;Acc:HGNC:16183]								protein_coding	RIMS4
ENSG00000142039	1.15604	2.22845	4.80974	1.24007e-07	3.12106e-06	coiled-coil domain containing 97 [Source:HGNC Symbol;Acc:HGNC:28289]								protein_coding	CCDC97
ENSG00000258077	-0.96961	0.510644	3.76421	1.25134e-07	3.14734e-06	NA								lincRNA	AC078923.1
ENSG00000129103	-0.715563	0.608968	6.52725	1.26092e-07	3.16932e-06	sulfatase modifying factor 2 [Source:HGNC Symbol;Acc:HGNC:20415]								protein_coding	SUMF2
ENSG00000057657	0.972486	1.96222	3.15338	1.26331e-07	3.17323e-06	PR/SET domain 1 [Source:HGNC Symbol;Acc:HGNC:9346]								protein_coding	PRDM1
ENSG00000224094	-1.60944	0.327726	1.91746	1.26592e-07	3.17769e-06	ribosomal protein S24 pseudogene 8 [Source:HGNC Symbol;Acc:HGNC:37016]								processed_pseudogene	RPS24P8
ENSG00000115361	-2.18963	0.219207	-0.648747	1.27584e-07	3.20047e-06	acyl-CoA dehydrogenase long chain [Source:HGNC Symbol;Acc:HGNC:88]								protein_coding	ACADL
ENSG00000188766	1.31558	2.48902	2.5005	1.29002e-07	3.23177e-06	sprouty related EVH1 domain containing 3 [Source:HGNC Symbol;Acc:HGNC:31041]								protein_coding	SPRED3
ENSG00000281741	-1.83751	0.279804	1.27354	1.28978e-07	3.23177e-06	NA								TEC	AC241377.3
ENSG00000278238	-1.69675	0.30848	0.279387	1.29547e-07	3.24328e-06	NA								lincRNA	AL359513.1
ENSG00000170677	0.799033	1.73993	5.00796	1.30146e-07	3.25613e-06	suppressor of cytokine signaling 6 [Source:HGNC Symbol;Acc:HGNC:16833]								protein_coding	SOCS6
ENSG00000149658	0.772083	1.70773	6.05115	1.30578e-07	3.2648e-06	YTH N6-methyladenosine RNA binding protein 1 [Source:HGNC Symbol;Acc:HGNC:15867]								protein_coding	YTHDF1
ENSG00000135525	0.745943	1.67707	5.69847	1.31174e-07	3.27607e-06	microtubule associated protein 7 [Source:HGNC Symbol;Acc:HGNC:6869]								protein_coding	MAP7
ENSG00000234004	-1.77571	0.292051	1.23018	1.31202e-07	3.27607e-06	NA								processed_pseudogene	AC092017.2
ENSG00000197798	-0.728286	0.603621	5.2932	1.33706e-07	3.33641e-06	family with sequence similarity 118 member B [Source:HGNC Symbol;Acc:HGNC:26110]								protein_coding	FAM118B
ENSG00000131016	0.657739	1.57761	8.00273	1.3414e-07	3.34285e-06	A-kinase anchoring protein 12 [Source:HGNC Symbol;Acc:HGNC:370]								protein_coding	AKAP12
ENSG00000277159	-1.41698	0.374495	0.803207	1.34084e-07	3.34285e-06	NA								lincRNA	AL139384.2
ENSG00000130762	-1.6983	0.308148	0.69534	1.37969e-07	3.43602e-06	Rho guanine nucleotide exchange factor 16 [Source:HGNC Symbol;Acc:HGNC:15515]								protein_coding	ARHGEF16
ENSG00000180697	3.16288	8.95615	-1.73735	1.39742e-07	3.4779e-06	chromosome 3 open reading frame 22 [Source:HGNC Symbol;Acc:HGNC:28534]								protein_coding	C3orf22
ENSG00000143418	0.688569	1.61168	7.54403	1.40484e-07	3.49407e-06	ceramide synthase 2 [Source:HGNC Symbol;Acc:HGNC:14076]								protein_coding	CERS2
ENSG00000243199	-1.25308	0.419552	3.81884	1.42501e-07	3.54191e-06	NA								processed_pseudogene	AC115223.1
ENSG00000248643	0.954324	1.93767	4.06912	1.43658e-07	3.56833e-06	RBM14-RBM4 readthrough [Source:HGNC Symbol;Acc:HGNC:38840]								protein_coding	RBM14-RBM4
ENSG00000143977	-0.839429	0.558865	6.06184	1.44978e-07	3.59878e-06	small nuclear ribonucleoprotein polypeptide G [Source:HGNC Symbol;Acc:HGNC:11163]								protein_coding	SNRPG
ENSG00000179588	1.7879	3.45313	1.19748	1.45626e-07	3.61249e-06	zinc finger protein, FOG family member 1 [Source:HGNC Symbol;Acc:HGNC:19762]								protein_coding	ZFPM1
ENSG00000127527	0.917963	1.88945	6.27865	1.48504e-07	3.68149e-06	epidermal growth factor receptor pathway substrate 15 like 1 [Source:HGNC Symbol;Acc:HGNC:24634]								protein_coding	EPS15L1
ENSG00000134138	0.678749	1.60075	7.55328	1.48888e-07	3.6886e-06	Meis homeobox 2 [Source:HGNC Symbol;Acc:HGNC:7001]								protein_coding	MEIS2
ENSG00000014641	-0.723918	0.605451	6.7155	1.49305e-07	3.69652e-06	malate dehydrogenase 1 [Source:HGNC Symbol;Acc:HGNC:6970]								protein_coding	MDH1
ENSG00000261612	-1.89716	0.268471	0.016966	1.49681e-07	3.7034e-06	SUB1 homolog, transcriptional regulator pseudogene 3 [Source:HGNC Symbol;Acc:HGNC:43993]								processed_pseudogene	SUB1P3
ENSG00000171940	0.722762	1.65034	5.61955	1.50115e-07	3.71174e-06	zinc finger protein 217 [Source:HGNC Symbol;Acc:HGNC:13009]								protein_coding	ZNF217
ENSG00000142102	1.45539	2.7423	3.26327	1.5032e-07	3.71437e-06	protein-glucosylgalactosylhydroxylysine glucosidase [Source:HGNC Symbol;Acc:HGNC:26210]								protein_coding	PGGHG
ENSG00000265303	-0.825103	0.564442	4.40402	1.51275e-07	3.73555e-06	NA								protein_coding	AC099850.2
ENSG00000247516	-1.11713	0.46101	3.3778	1.52041e-07	3.75204e-06	MIR4458 host gene [Source:HGNC Symbol;Acc:HGNC:49008]								lincRNA	MIR4458HG
ENSG00000184788	-1.13732	0.454602	2.40819	1.52471e-07	3.75774e-06	spermidine/spermine N1-acetyl transferase like 1 [Source:HGNC Symbol;Acc:HGNC:27992]								protein_coding	SATL1
ENSG00000242660	-2.10496	0.232458	0.304306	1.52452e-07	3.75774e-06	NA								processed_pseudogene	AC015911.1
ENSG00000151012	-0.734176	0.601161	8.03263	1.52923e-07	3.76645e-06	solute carrier family 7 member 11 [Source:HGNC Symbol;Acc:HGNC:11059]								protein_coding	SLC7A11
ENSG00000130304	1.53327	2.89441	2.26892	1.54979e-07	3.81461e-06	solute carrier family 27 member 1 [Source:HGNC Symbol;Acc:HGNC:10995]								protein_coding	SLC27A1
ENSG00000165424	0.888191	1.85085	5.58517	1.55731e-07	3.83065e-06	zinc finger CCHC-type containing 24 [Source:HGNC Symbol;Acc:HGNC:26911]								protein_coding	ZCCHC24
ENSG00000233532	-1.4807	0.358315	0.97551	1.57117e-07	3.86224e-06	long intergenic non-protein coding RNA 460 [Source:HGNC Symbol;Acc:HGNC:42809]								lincRNA	LINC00460
ENSG00000215529	1.56469	2.95815	0.939551	1.58352e-07	3.89006e-06	EF-hand calcium binding domain 8 [Source:HGNC Symbol;Acc:HGNC:34532]								protein_coding	EFCAB8
ENSG00000063322	0.83025	1.77799	5.3026	1.60634e-07	3.94358e-06	mediator complex subunit 29 [Source:HGNC Symbol;Acc:HGNC:23074]								protein_coding	MED29
ENSG00000156172	-1.03503	0.488004	2.98564	1.60795e-07	3.94497e-06	chromosome 8 open reading frame 37 [Source:HGNC Symbol;Acc:HGNC:27232]								protein_coding	C8orf37
ENSG00000041357	-0.742764	0.597593	7.3199	1.6129e-07	3.95457e-06	proteasome subunit alpha 4 [Source:HGNC Symbol;Acc:HGNC:9533]								protein_coding	PSMA4
ENSG00000240376	-1.55405	0.340552	1.84383	1.6191e-07	3.96722e-06	NA								processed_pseudogene	AC010343.1
ENSG00000171295	0.804986	1.74713	4.3693	1.62691e-07	3.98377e-06	zinc finger protein 440 [Source:HGNC Symbol;Acc:HGNC:20874]								protein_coding	ZNF440
ENSG00000133083	0.659754	1.57981	8.3218	1.64056e-07	4.0146e-06	doublecortin like kinase 1 [Source:HGNC Symbol;Acc:HGNC:2700]								protein_coding	DCLK1
ENSG00000078699	0.777854	1.71458	6.60674	1.64567e-07	4.02452e-06	CBFA2/RUNX1 translocation partner 2 [Source:HGNC Symbol;Acc:HGNC:1536]								protein_coding	CBFA2T2
ENSG00000224861	-1.316	0.401647	3.7301	1.64758e-07	4.0266e-06	Y-box binding protein 1 pseudogene 1 [Source:HGNC Symbol;Acc:HGNC:8015]								processed_pseudogene	YBX1P1
ENSG00000187601	-1.28473	0.410448	1.30889	1.67782e-07	4.09788e-06	MAGE family member H1 [Source:HGNC Symbol;Acc:HGNC:24092]								protein_coding	MAGEH1
ENSG00000185834	-1.43445	0.369988	1.40149	1.70724e-07	4.16705e-06	ribosomal protein L12 pseudogene 4 [Source:HGNC Symbol;Acc:HGNC:16587]								processed_pseudogene	RPL12P4
ENSG00000130382	1.0826	2.11785	6.93258	1.71536e-07	4.18418e-06	MLLT1, super elongation complex subunit [Source:HGNC Symbol;Acc:HGNC:7134]								protein_coding	MLLT1
ENSG00000124177	0.66611	1.58679	7.49501	1.71768e-07	4.18715e-06	chromodomain helicase DNA binding protein 6 [Source:HGNC Symbol;Acc:HGNC:19057]								protein_coding	CHD6
ENSG00000198677	-0.717002	0.60836	7.6767	1.72413e-07	4.20017e-06	tetratricopeptide repeat domain 37 [Source:HGNC Symbol;Acc:HGNC:23639]								protein_coding	TTC37
ENSG00000064547	1.21877	2.32749	3.16709	1.7541e-07	4.27046e-06	lysophosphatidic acid receptor 2 [Source:HGNC Symbol;Acc:HGNC:3168]								protein_coding	LPAR2
ENSG00000270276	-1.16205	0.446877	2.30254	1.75635e-07	4.27319e-06	histone cluster 2 H4 family member b [Source:HGNC Symbol;Acc:HGNC:29607]								protein_coding	HIST2H4B
ENSG00000111981	-1.10693	0.464279	2.13495	1.78016e-07	4.32834e-06	UL16 binding protein 1 [Source:HGNC Symbol;Acc:HGNC:14893]								protein_coding	ULBP1
ENSG00000112874	-0.86774	0.548005	4.19221	1.7965e-07	4.36457e-06	nudix hydrolase 12 [Source:HGNC Symbol;Acc:HGNC:18826]								protein_coding	NUDT12
ENSG00000189144	0.887208	1.84959	3.7464	1.79736e-07	4.36457e-06	zinc finger protein 573 [Source:HGNC Symbol;Acc:HGNC:26420]								protein_coding	ZNF573
ENSG00000156411	-0.795331	0.576211	5.87549	1.82812e-07	4.43643e-06	ATP synthase membrane subunit 6.8PL [Source:HGNC Symbol;Acc:HGNC:1188]								protein_coding	ATP5MPL
ENSG00000148180	-0.846551	0.556113	4.58036	1.83907e-07	4.46016e-06	gelsolin [Source:HGNC Symbol;Acc:HGNC:4620]								protein_coding	GSN
ENSG00000153714	-0.750727	0.594304	5.27405	1.84207e-07	4.46458e-06	leucine rich adaptor protein 1 like [Source:HGNC Symbol;Acc:HGNC:31452]								protein_coding	LURAP1L
ENSG00000187147	0.770774	1.70618	6.82029	1.89257e-07	4.58406e-06	ring finger protein 220 [Source:HGNC Symbol;Acc:HGNC:25552]								protein_coding	RNF220
ENSG00000164919	-0.76661	0.587797	6.23044	1.89541e-07	4.58799e-06	cytochrome c oxidase subunit 6C [Source:HGNC Symbol;Acc:HGNC:2285]								protein_coding	COX6C
ENSG00000134627	1.1741	2.25652	1.75992	1.92396e-07	4.65414e-06	piwi like RNA-mediated gene silencing 4 [Source:HGNC Symbol;Acc:HGNC:18444]								protein_coding	PIWIL4
ENSG00000161973	-3.58672	0.0832319	-1.87812	1.93432e-07	4.67623e-06	coiled-coil domain containing 42 [Source:HGNC Symbol;Acc:HGNC:26528]								protein_coding	CCDC42
ENSG00000101452	0.724919	1.65281	5.40113	1.9361e-07	4.67756e-06	DEAH-box helicase 35 [Source:HGNC Symbol;Acc:HGNC:15861]								protein_coding	DHX35
ENSG00000173898	1.02932	2.04106	5.34425	1.95806e-07	4.72761e-06	spectrin beta, non-erythrocytic 2 [Source:HGNC Symbol;Acc:HGNC:11276]								protein_coding	SPTBN2
ENSG00000165672	-0.761777	0.589769	6.97024	1.95943e-07	4.72789e-06	peroxiredoxin 3 [Source:HGNC Symbol;Acc:HGNC:9354]								protein_coding	PRDX3
ENSG00000117226	-2.69881	0.15402	-1.24586	1.96092e-07	4.72848e-06	guanylate binding protein 3 [Source:HGNC Symbol;Acc:HGNC:4184]								protein_coding	GBP3
ENSG00000259692	-1.14707	0.451542	2.11007	1.97358e-07	4.756e-06	NA								lincRNA	AC104041.1
[truncated: 36,403 more rows]
